# Supplementary material for: The Dark Matter of Large Cereal Genomes: Long Tandem Repeats
Source: Int J Mol Sci. 2019 May 20;20(10):2483. doi: 10.3390/ijms20102483 (PMC6567227; doi:10.3390/ijms20102483)
Supplement: Supplementary file 1 [file ijms-20-02483-s001.zip]

Archive with 4 entries (4 files):
- File S1.fasta
- File S2.fasta
- File S3.fasta
- suppl.pdf
