# Supplementary material for: The Dark Matter of Large Cereal Genomes: Long Tandem Repeats
Source: Int J Mol Sci. 2019 May 20;20(10):2483. doi: 10.3390/ijms20102483 (PMC6567227; doi:10.3390/ijms20102483)
Supplement: Supplementary file 1 [file ijms-20-02483-s001.zip › File S1.fasta]

>TaeCsTr163
AATATTAGCTTAATTTTATTCGTCTAGTTAAGATAGCTAACACGTAGAAAAAAATTGAAAAAAACTGACATGTGCATTAA
CTCTTGCTCCTCTCTACTTGATCACTTATATTGTCACCTGGTACTATAGCAGCAACACTGTGTCTGCAATATTATTATTC
TGGAATATAATTGCAAGTGATGTAAAATTTTCTGAATATTAGGCATGGATCACATGATATAAATGTAGCATAAAATACCT
TGAACTGTAAGTAGTCACCAACATCCTGGTTGTATGGAAGATCCAATACCTCATTTTCATAAATTTGTTCATTTATATTT
TTCAGTAGCATCCCATCAAACTGACTATAACATCACCCGTTGATTAAATATATATGAAAGACAAAAACAGAGACAATATC
TGGAGTTGAGGCTATAAAGTATTATCTCATATATTGTATATGGACTTAAAGAATACTTTGCGGACATGGCATGCAACATT
TTAGACTTGTTTAGATATGACCTACATAAATCAAAATACAGAAGAATTAAGATACAGTAAATTACCTCGTCTTCAGGGGC
AACTAATGGTTTGTAAGCCGGCGCTACAAAAACTCGATGTCTATCTCTCTCATCCCAAACATCCCTACGATCATCAAGCA
TGTAAATTTTAGTTCAGGAGGAGCTACGAAGACACGGCAATTAATGTTCAATAAACAACGACATTTTTGTATACTTGCAA
TGTGTGTATGCTGCTACTAGATAGGGAGAATATCACGTGATACCATCATTCATGTGATAAAATGATTCAAGGTTGACAAG
TTCAACTTTAGACGTGTCAAAATATTTTGATTTTGTTTTTACTGTTCATCATGTATATGTGCACATCCTCTAAAAAATTC
AGATCAAAATGTGAAATACACAAAGAGAAATCATATGTGAATAGTGTCCTTTTGACACTATTCATGTTCAATTTCTCATT
TTTTCTATTTGTGTATTATGTATACTGATATGAATTTATTAGGGGTTGTAGACACGTATGTGATGAATATTCACAATTTA
GTAGTTCGTTAGCTGTTGGTCAGACTAATATCTATTAAGGATTTTGTTGGTCATGTTGATCAAGTAGCAATTCAAGTCAA
ATATCGTTGACCAGCTATTGTGTTCGTCGATATATAATATTTGTTATATGTTCATCATACCGTAAAGAATGGAGGACCTA
TAATTGTACGTTGCCATATTCGACAATCATTTTCAGTAAATAGAGACACCCAGTTCATATATCATAATATCAGCTTAACT
TTATTCGTGTAGTTAAGAAAGTTAACTTGTAGAAACAATTGAGAAAAACGAACATGCTCATTAACTCTTGCTCCTCTCTA
CTTCATCGCTTATATTGTCACCTGGTACTA
>TaeCsTr230
CCATGCTAGCATCGGCTACAAATTTATTTTTTCGGATGAGCACCAAATCAACTAGGAAGGATCCCTAGGAGTTCCTAGCT
GATTGTCGCGTGCATTTACACCAGTGAAAGGTTTGTCCAAAGATTTAATTTTGTTAATAGACAAAAGTCCCTGGTTCCAT
GAAGAATGTGTATCTGACCTTTTAAGAATTATTATTGTTGGTGGTTTTACCTTACTTATGACAAAAGTAGCATGTTTTTG
CAGAATAAAGTATTACTTCATCAGCAAGAATTACATGCTCCCTCCGTTAATGTTGTTTATTTAATGGTTGAAAAATGATG
GTTTAACAAAGTCTCGAGGGAGAAGGTAGTATTATTAGCTTTTAAGTTACACGTTTTGTGCTTATATCAAATTGTGGATC
TTCTCTTCGTTGCCAACACCAACTCCCTACCTTTGCCAACAAAAAAATGAGTCCAATGTGTCCGATAGAATATCACATCA
CTCTTTTCTTGCGAGTGCCAGGTACAAGACACCAGCGTGCCAAAATTGCAGTCTAGCAACATGGAGGGCAGAGTAGCTCA
AATGTTTACCAGATGCATTACTTTATTTTTCGGAAACTCTAATTTTGGCCATTGCATGTTAATGATATACCATCTTTAGT
AGTCTTTGCAAATCTAAATAAAAAGCAAAGGGGAATTAATCCAGCCCACATGAAAAGCAAGCAGATGCATATCGTCGTAT
CTCAATATTTAGATCGACTGCCACTACAATAAAAGATGGTGAGCTTTCTACACATTTTCTTATGCCTTATTGTGGATCTC
ACGTTCTATGTTTTAAGCACATGTAATATTTTTGTAGCACACATTTGCCTCCTATAATGCTATAGTTTAAAATTCAAGCC
CAGCTAGCACATGAAGAGTAGCGGTGAAGGAGAAGGAGGAAGAGAAGAAGAATAGTAGTTTAATGGTAAAAAGAATTTGA
CAATGCCACCTGAGATAGATGAGGTAGCAGGAGGAGGAAGATGGAGCCATGGATGGAGGCGGAGCGACCGCGCTAGGTGA
GGCGATGCGTGTGGATAAGGAGCGGTGAGATAGCTCCTAGATGGGGACTTGTGCTTTTTTTAATGATGAAATTGTTGCTG
CTACCGAGTAGAAGCTGCTGGAGTTTTTTTTAGATTTTTTTATTTATATTTGATTGATAGAGATTTGAGGGGAAGCTGCT
GGATGTTGCTATGCGTGCTAACCATGCTAGCATCGGCTACAA
>TaeCsTr99
CTCGGAGACAGTGTGTAGTAGCATGTAGCTAATATATTTGCAAGTGTTAGTTGGAGAGGCCAATTTCATGAAGGTTTAGT
GGCAGCCTATGAATATCGCACTTTAATTTGATAATGGCATGGACCAGAATTTTCTAATCTATTTAGTTGCGAGGAGTGGA
CTTCTATTATGTACCATCACTAGTTTTATTAATGACGTACTCTGTCCTTTCAAATATATTAGGACAACGAGCAAGCGAGT
CACGTTTGAGTTTATTTGATCGCTATCATCAAGTCATGTTGCTTAGCTGCCATTTCGTCGACTAATAGAGGGAAATTAAT
TACACAAGGATGAATGCGTGTATTCCAAAATTTACTATGATGATTGAAATAATTATCCAATGAATTATCACCACAAATTC
ATTACTCTACATGGATCGTCTGTTGTGGACAACAAGGTAATCCATTATGCTCGAGAAATGAAGAACCATATCAAAATGCA
AAATCCCCGTGATGCAGATGTAACATCAATACTCTCGTCCTAAAATCGTCCGTCGTGGAATAAGAATCTAATCTCCAATG
TTGGTACATACTAATTTAGCTTGCAACAAGTTATTGCATTTAGTTCGCTTGACTTGATATGGGGAAGCAAGTCTATTTAC
GTGTTGATTTGGTCAGGGTTTCTCGGTCATCATCATCATTGATATAGGGTTCGTGGAAGCACATGTACGAATAAATATAA
AAATGGCGACATTTGATAGATCATTATATGTATGCCATCACATGTAATTTGAGACCTAAAGTTCATATCCACACCAGAGA
GAACAGGGTGACACGTCTCCAACGTATCTATATTCATATATTGTTATATGCTATCAATATTTAATACTTCATATGCTTTA
TATGCAACTTTAAATTATTTTGGGAACAAACCTATATTTAGTAGTTGGAGTGCACTTTCTATATTTTAATCAACAACATA
ATCATTTTCATCATGGTCTGAACTCAGGGAATTTTTTAATCAAAGCGACAATCTATATTTGATAATAAGCAAGTAACATC
AAAATGTGTAAACAAAAATCACTATTGATTTTCAAGGAATAATGTTTTTATGTAATACCAATCAATACTCCTATTTCATA
TCATGTCCCCAATCAATCGAGGATTTGTCATATTCAACATTTTATCATACACAACCTAGAGTTTCAGTCAAACAATTAAT
ATTTATGATGAACCTTTTCAACTACTTAGCACTTTGTTCAATGATGAACTTACAAGAAGTGGTCTTAGCACTTATGATGG
CAAATAGAATGATGCTGGGGATTTATAAGAAGACAAAAATAAGAACGACTGTCATCAATGCGGTTGATCATTAGCAATTG
AGGGTCCTTACAATCGGTATTACTATGAGGATTACATGGATTGTCGTGAAACAGATACACTAGAACCATAAGTGTATGAA
AGCTCTCCTAATGTTACTAACTTGGTGCGGATCAAACTTGCTTACTCATGACGACATCAAGCATTTGAGAAAGCTCGTCG
ACGGAATATACGAGCCAATTTATGTAATGTAAAAAATCCTACTAGCATATGAAATGAATAATATGAAAACTCTATATTTG
AAATACATGGTGCTACTTTGAAGTACAAGTGTGTATAAAGGATAGTATAGTGTGCCTCCTCTCTCCTTTTCTCTCTTTTT
TATTTTTTCTTTCTCTTTTTCTGGTGGGCTCTTTGACCTTTCTTGGTGCGGTAGATGTGGCGAAGTAGTAGATCCAACAA
ACGAGGAACCACCGAAAGCTGACGCCGGCATGACCGAAACTGGCAAAGAAACCATGTAGCAGCATATGGCGATATCTTCA
CAACTGCTAGTTGTAGAGGCCAAGTTCATGAAATTTCAGTGGCAGCCTTCGAACGACCCTTTTCCACTAATGACAGAAAC
CAAATTTTTCGCAATTAATTAAGTCGTTGAGAGGAGTGCACTTTCATTATGCCCATCCCTCACTTCAATTGCAACGCATT
CTATACTTTCCGATTGATTAGGCCGATGGACAAGCGAGTCGTATTAGCTCTTATGAAGCTGTCATAATCAAGTTACGTCT
CTGAACTGCCATTCCATTGACTAATAGACAGAAATGGTTACAAAATTATGCACACGTAATATTTATCCTATGGATTATAA
TGAAAAATTCATCAATTTGAACCGATTGCATATTGTGGACAACAATGTAACCCATTAGTGTTGAGGAACCGATACCCTTC
TCAAAATGCAAATTTCCTGTGACGTAGATATAACATCCAGTACCCTCCTAGTTAAAGGAAACCATTTGCTGCGCAAAGTT
CTTACATTTAGTATGATACCGTATGCCCTTATGTGTAATTTCACAGATGGTGTGGAATCATATGGCATGGTAGTCCATTG
ATAAAGAGACCTAGGGTTGATATCTCCACCTATTGGGACATTCATTAAGAGGATTGTATTTCGTCTCTAAAAACTTATGA
GTTTGTCGTCCCTTGGACGTGTGCGTCATATTGGTAGGAACTATCAAACGTGTCTCCTCGTTGGTACGGTTCATGTGGTG
AAGAAGTGAGTCCCACAGACATGGAAGCGAGTAAAAACAAATGGCAAAATGACAACAACTCTCGGAGACAGTGTGTAGTA
GCATGTAGCTAATATATTTGCAAGTGTTAGTTGGAGAGGCCAATTTCATGAAGGTTTAGTGGCAGCCTACGAACGACCCT
TTTCCA
>TaeCsTr111
GGTTTTCAATACAGAACCGTGTCTGATTAATGATCCCCGCCAATCACCTACCAAACCTCGAGCCGCGAGATAGAGTGCCA
ATCGTGTGGGGGCCGGTTGTCTTGCCAGATCTTTACATTTTCTTTTTTGAACACCAGATATTTACATCGTCTGATGATTT
TTTAACTCGCACACAAGTACACAAAAATATGATTTTTCAAACCGTTATGGTTAGCCGTTGCATGTAGATGTAGTTCAAAT
TTGAATTACGGTCATTAAATGGTTAGAAAATCACTTAAATGTCTTTAAAAGGTCAAATGACCCCTGAAATTTTCCAAATT
TTCACATGACAGTTGTATTAGTGCACGTTAAACGTAGGAAAAAATTTGAAGGCCGTAAGAGGAAGCTATCTCCCGTTCGT
CATCAAACATGCATTGTTCCCTCTCGGAACCACGAACCTTCTAGCGAGTTGCTCCGGTTTGTGAGGGGTGTGTGTCCAAA
CGTTCGTCAAACATGCCAATTTCTTTACCACATCATCTTGGTGGCATGACATTACATCAAGCAAGGTTTCATGTTTTTCT
GATCATTTTTTAATTTTTTGGAATTAAAATGCCATGGCACTCCATGCATGTGCCCATGCCTTGAGACCAATATGTTTGAA
AATTCCTTCTAATTTACTGCACATGGAATTAACTCGCACACAAGTACACAAAAATATGATTTTTCAAACCGTTTTGGTTA
GGCGTTGCATGTAGATGTAGTTCAAATTTGAATTACGGTCATTAAATGGTTAGAAAATCACTTAAATGTCTTTAAAAGGT
CAAATGACCCCTGAAATTTTCCAAATTTTCACATGACAGTTGTATTAGTGCACGTTAAACGTAGAAAAAAAATTTGAAGG
CCGTAAGAGGAAGCTATCTCCCGTTCGTCATCAAACATGCATTGTTCCCTCTCGGAACCACGAGCCTTCTAGTGAGTTGC
TCCGGTTTGTGAGGGGTGTGTGTCCAAACTTTCGTCAAACATGCCAATTTTTTTACCACATCATCTTGGTGGCATGACAT
TACACAAGCAAGGTTTCATGTTTTTCTGATCATTTTTTAATTTTTGGGAATTAAAATGCCATGGCATGCATGTGCCCATG
CCTTGACACCAATATGTTTGAAAATTCATTCGAATTTACTGCACATG
