# Supplementary material for: The Dark Matter of Large Cereal Genomes: Long Tandem Repeats
Source: Int J Mol Sci. 2019 May 20;20(10):2483. doi: 10.3390/ijms20102483 (PMC6567227; doi:10.3390/ijms20102483)
Supplement: Supplementary file 1 [file ijms-20-02483-s001.zip › File S2.fasta]

>ONT_read_51ef9015_BAC_28N04
AGGCATTTAAGGCACTGCATCTTCATTGCAATTGAACATAGTGAAGTAAAACAAGCCAATATTAAACATAAGAAAAAAAG
AATCACTGAAAATCTATTTTCAAAGAACTGATTGTTCGCAGCTTAGGTAGTTCACTGCATTTCTATATGGACAAAATGTA
AAGCCTATTCAAATTTAGCAAACTACCAGCACTAATAGAAGTTGTAATTTTTTGTACCTAAAGCAAAAATATTCTAAAAG
AGCTCTAAATAAAAAACAACTCAAAATAAATAAAACGAAATAAATAAAAGCGAAAAATGAAAAATAAAAGCGCTACTGCG
CCACGGCGGCCTGCATGCAGTGAGAGCCAACCTGTTGGGCCGAGGTGCGGGCCCGCAAAAGCCAGTAGGCCACAGGGTAA
CTTTTATAACATTTAGGCCGTGGGCTGCAGAGGAGCTCGAGGGAGCTACCAATGGGGCTTACTGGCAGGTGGACCCTCGG
CTTCAGCAGTGGGACTAAACATGACGCATTACCTGCGCCAGCGCACCACCTTTAGTACCGGGTGGTGAGCAAATAGTATT
AAAGGGAGGTGGAGCTTCCACTGCTTGGCACGGCCAAAATTGACCATTAGTACCGGTTGGTCGCTCCAACCGGTACTAAA
GGCCTCCTGTATAAGAAAACACTTCCAAAAAATTCAGTTTCTCATCTGCTCCTTCTCCTCTGCCCCGTCGCCCGCCGCCC
CTTCGCCCCCCGTCGCCACCCCTCGTCGACGCCCCTTTGCCGCCCGCCGTCGTCGCTGCCCGGCCGTCCCCATCTACGCC
CGTCCCCGTCCCCGTCGTCGCCGCCCCACCACGTCGTCCCATCGTCCCCTGCCAAAGCCCGTCCCGATACCCCATCCCAC
GTTATCACCGCCCGTGCCCATACTGTCTTATTACCGTCTTTCGCCTCTTGCCCTTTATCCTTTTCTTTCGCCGGTGGCTC
CTTTAACCGCCATGTCCAAACACACGCACACACACACATTGTTTTTTAGTTTTTCAGTTATGAAATTTTTCTGTTTTTTA
GTTATAGAAATATTAGAAAATGTTATAGAAATGTTAGTTCTATAGAAATGTTATAAATTTTTCTGTTTTTTAGTTATAGA
AATATTTATAGAAATGTTAGCAATTTTCTGTTTTTTAGTTATAGAAATATTAGAAATGTTATATAGAAATGTTAGAAATT
TTAGAATTAGTTTTAGTTAGATGAATTAGATTAATGTCAAATTGTTAGGAATTTGCATATAGAATTTTGAATTATCACAA
TTCAATCTATTTAAAATGTTGCTTGCGGGCATATAATATTTGTTCTCGACGATGCCCGGCCCACATCCTCGTCGACCCGT
TCGCGACGACGTCCTGCTGACCCATGTCGAGATTGGGCTCCGTTGGGCTGGCACTGGGAGGTGCTACGGAGAAGTGCGCC
GCTTGCTAGCGAGGAACCCGGCTTCGGGTCCCGTCGTCAACCCTGATCTCCTTTGGTGCCTTGCCTTTCACGTAGATACA
TTCGGTGTAGAGGCCGTCCCCGCCGGAGGTGGTGCATTTGTCGTGTCAGGAAGAGGACAAAGCACGTCGATCGCTACATG
GCTGCGATGGACGTCAGGTTCTCAATACTGGCAGGTTCTTTGGGCAGATGACCGGAGATATGATCATAGCGATGGTTCCT
TGTCTTTAGGTGTCCACCGCCCGCGCCCGGGGAACCGCAGGTATGATTCTTCTATAGTATTCGATCTTTATTAGCTACCT
AGCCAGTGATGTATTGAGATTATATTATTCGAGACGATGTATTCGAGATTATATATTATTCGGGACGATGCATAATATGT
ACTATATGATTCAGTTTTTCCTTATTGGTGCATCCATGCATTGTAATTTGAATACTAAGTTGTTTATATTTCTTCTGTGG
ATTAAATACAAAGCTATGGCGGACAATACCGGCAGAGAGGAGAAAGAGGCCCTGTTCGGATCATACGCAGCCCTAACAGG
CCAGATGATCTGAATGAAGCAAATGACGGCTCCCCAATATCTGAACAATACAGGGGGGAGGGGTGATGATAAGATATTCG
ATCTCGACGACCGAGCTGATGAAGTCATGAACTAGATCATGATTGGTAACGCAGACAGTTATGATGACGAATGCAATGTT
GATCTTGAAATAACAAAGACTACCGGCGAGGTATATTTATATAAGCAGGCATCTATTGATCATCACATGTTTTTTATTTG
AAGATATATTGCGAATCGATCTTTCTTCTTTTCAGCCCTCCGGATCGAGAAATCTGCTTCTACGAAGACAGCGGGACAAA
GCGCAGCCCGGGCAGAAAGTTGAAGGAGGAGTGTAAAGTACAACATCGTTTGTCAAAGCTAGTGGCGAACCCCTCATGCC
TAAGAACATTGCGAATAAGTTCGTTCGTCAGTGCGGAGTTCTTGCGAAGGACCAACTCCCGATCTCCATTCAAGAATGGA
AAGGCCAAAACTAAGCGCCCAGATGTTACTTTTAGATTCGACGACAGAGCAAAACAAAAGCTTTGGGAATCTTTGATGGA
GACATTTAACACAGATTATTTCACTGATGCAGATGTGCAGAAGTCAGGACGCTGCTCTTAAAGAAGATAGCAGTGCATTC
CAACACCCACAAGAAAACTGTATGGGCCATCTACCTCGCTGTAGAAAGGAAGACTCCAGAATTCAAGGGAACACTGGAAG
GAAACCGAGAGACACTGCCTCGCTGTGAAATTCAAAGGGAATAAGAATTATCTAAGGAACGGTCGAGGAAAAAGGCTAAG
GTAATACCGCAAAGACGCAGTTCCTGGGGCACGGTCCGAGTGCCGCACGCGGTGAAAGCGTACCTAAGTGGGGGGATAAG
AGGTCTGAGGAGCAGAGATGGAGGATGCAGGGGTCCTCGGTTACTAGGGCCTGGCTGAGGTGCAGAACGGTTCTATGCGC
AAGGGGGGGGGCGTTGGACAAGCATGCTGGCGGTTTTCTCGAAGAAGGCAAGTCTAAAGGAGCAGAACAAAGTTGCTTGA
CGCAATACAGAGATGCTCGAAAGGGGTGGTCGCTAACAGAGAACGGCGAGCTTACGCGCGCAGGAAAATCCTAAACACCC
GGGAAGTACACGAGAGGCAAGGGCGTTATTCACTACTATATGTGGGCTTTCGGAATGGAACAACATTACAGGACGTGCAG
AAAGAAGATGGAGGAGGAGAAGAAGGCTGGAGGGCAGAGGAAGCAGGTTGTGGAACGCCTTCAAGGCCTACAAGAAGCAA
AGGCACACGGACTTGGCACTCAAATTTCAGCAGCAGCAGCAGCAGCAGATCGATCGACTCACTTAGCCGGAAAGGGGGGT
CTCAGCAGCAGCGGCAGCAAGCGGATGATCATCCAGCGTACGCCTGCCAAATGCATCATGCCGAGAAGTAGCGTTGGTTC
CGCCCGGGCGACGCACTGCTGGATACAAACCTGTGGATGACATCATAGGGAGGCACTAACTGTGAGCTACATGAAATGAA
TCATATCCGGCATGAAGGTGGCGGACACCGTTGCTTTTACAATTACCCCCCGAAGCAACCTTCCATTGCGCCCCGATTCC
AGCGGGCTATGCTCGTCTTGGTTGAGGTGGTGGACCCATATTCAGGGCTAGAAAGCGGCATTCTACGGAGGTGACGACGA
GCACACAATGGGAGGAGCCATACATCGTATCATCCTATGGAGAAAGGATTGCATCATCTTTCCGAAGTCCACCGACACCG
CGTCTGCGACTTCTCTCCTCGAAGTCCGCCACCCGTCAGCAGACTGCTCCTCAGTCCACAGAACGCGTGAGCAGACTCCT
GCTTCAAGTCCAGGCACAGCGTCAAAGGCCACTCCTCCTGTTTCAAGTCCGACACCGTGTCAGGGCGCACCTCCTGCTTC
AAGTCCGCGGGACAGCGTCAGGCCACACCTCCTGCTTCAAAGTCCGACACCGTCAGGCCACACCTCCTGCTTCAAGTCTG
GCACAGCGTCAGGCCACTCCTCCTGCTCCAACTAAAGCCACGTCGGCATCTCCGCCGCCCTAAGCAATCGCAGAAGAGAC
ATGCCACCCAGCTATGGTGCGTAGCGGTACAAGTCGAGGTAGTACAGGAGTACAGGCGGGGCAAGTGATATAAATATGGT
CAAGCAGCCTCGCTCCTCTTCCTCAGAGGCCTTGACATGACCGAGGGCAAAACGATGCAATAGTGCGGGCCGGAAGTGGA
CGCTCATTTTGGACCAAAACCGGCAACGCCGCCGAGGAGAAGTGCGCGGAAAGATTCAGCCGCTTCATTCGTGGCTGGGC
CACCGGCTCCCGAAGCCTGTGGACTCGGACTATGAGCGCCAAATCAGGAAGCATCGAGCACGACTGCGAGAAAAGCGAGC
TCGAGCCGGGCCAACAAAGCAGCTGTCAAAGAAATGCGGAAAGGCGTTTCGCTGGGAGAGCAAGCGGCGCAATCGAGCCC
CCCGCTTGTTGTGCCAGCAACACATGAGTACGTGCGCCCAATATTGTGGGCAAACCGTTTACGTTCCCGAGCTGGAGCGA
TAATGGTATGGCAAAGGGCATATAATGCAGGCTGGAAATGCTCCAAGATCACTGTTGGACAAATCCTCGATATCAAGCCC
ATGTCTCCAGGAAAGGACGAAATAAAATGGAAATATGTCCGGGGCCAACCTTTGGTCAGGCCAGGAGGTCAGAACCTCCC
AATGAGAATGTATGAATTGCATGAGTTGGGTACATGATGCCAGATTTCAATCGGGGTCCTCATGAACAAGTCGAGGAAGA
TCATTACTTCAATAAAGCTCTGTCCGTTGGTATTCAGAACTGGTTCGGTTATTCAATCAAGATGCACTCGACAAATCTAT
CGTCAGTTGCTATTGTCTGCTAGAAACGGTGATTTCTTTCTGTAGATACCAAGCTAGCTCTAGTGGTCATTGATTGATCA
TTAATTACCTGTAATTATATATCCTCACTACCATTGCTGTGACGTATGCGGGATGAAGATGTATGAAATGAAAAAAAGCT
GGATGCTATGGCATTGGGTTCATTTACCCAAATACCGTTAATGAATACACATGGAATTGGAATGGTGTAGACAAGATGTA
GCAGAAACACATGGTAGAGTTCTTGAAGCGCCTCAATAGCAATGAAGATACTACTTCCTTACAACTTCGAGTGAGTCAAA
CTGTCTTGTACTACAAATTATGTTTTTGCTTACTGGCTAGATGTCAATGAGTGTATAGGGTTTAGGGTTATAGTTGATTA
GTGTTATGCACATGCCCACAGCAATTTAGCAATAAAACATATGCATACGCTTCCACTGGATCTTGTTAGACATTAAAGTT
GACGAAGGAAAAGTTGAAGTACTGGACTCACTACTCAAAAGATAGTGACTACAGCATCGTGAAGGGATAGTTGACGGTTA
TTTCGAGAAATCATTATTAGCTATATCTCGGCCTATTTGGTTCGTCGTTTCCCGATATGAACTATTTTTTAATAACCCTT
TATTAATTTTCTTTGCCCACCGGCGGGCGGGGCTTGGGCAAAGTACATCAAGATGACTCGGGGAAAATGGTGACAAAAGC
TATGTTGGTATCAGGCCTGGTAAGTAATTAAAGTAGTACTATTTATTTATCTACCATCTCTTTAATTCTTGTTTTAATAC
CATTGGTTAATTAACATGCTTGATTCAGTATTACATACCGGGTGATTTATTCTCAGCTAAAGGGCCTATTGACGAAGGGG
ACTGAAGTGTGCATACTACGTTTGCGAACATTCGCATGATGACGTCGAAAGGAGCCTATGCGTTACGATAGGACTGAATT
TGCAAAACACTATTCACCAATCTTACATGATTGTTGATATCTAGTCACACAACTAATACACATGCATATTTATCTCGCTT
CTTAACAGTTCAAAGAGGTGCGGGACCAGCTCACCACCAGAGGAGCGCATACGAGCACTTCCAGGAAATAGCGGGATTTT
GCTCGGCCGATTAAGCAGATCCCCAAGGAGAATACAATTACACCGCTACCGCCCCATGAACCACTTGTCATCGTGCTCTG
AAACTTAAAGGCAACATGTAGGAGAAATTGTATATATATACATGTGTATGTGTGAATAATTAATAGTGGGTTGAGACATT
CGATTATATATATATATATATATATATATATATATATATATATATATATATGTATGATGGGTTCTACGGAAAATCTATTT
ATATATATGCGCGATGTACAATATGTAGTATCGTCAAATACCAGCAAAACAAAAAAAAATAGTTAAATGGAAAACACAAA
ATTAATGGAAAAATAAAATTAAAAAAACCAACCCCAACGTTTGACATTTGGGTTGGGTACCAAGCGAACTGTAGGACCTC
ACCTTTTGGGCTTTGGCTCGTGCCACGTGCTGGCACTTTATACCGGTTCGTGCCGAACCCGTAGTAAAGGGGCTTAGTCT
CCACTTTCTTTAGTGCCGGTTGCAGAACCGGCACTAAAAGTACCTGGGCTCGGCGGTAAAACTGGTTCTGCACTAGCTTG
TCATCGGGGTTGTGCACGATTTAAATACTATGTATGATGAAGATGGAGCGTAAGAGACTATTTGATTTTGTAGGGATAAC
TTTCTTTGCTATTTTATTTTGAGAAGACATAGTTGCTTTATTAGTATGCTTGATATTGTTGTTTTATGTCCAATATTAAA
CTTTTGTTTTTGAATCTTATGGATCAGAATATTCTTGCCACAATAGAAAATTACATGGATAAGTATGTTGGGTAGCATTC
CACATAAAAATTCCATTTTATCATTTACCTACTCGAGGACGAGAAAAGAATTAAGCTTGGCGATGCTTGAAGAGACGTCT
CCAACGTAACTATAATTTTGATTGTTTATGCTATTATATTATCCATATTGGATGTTTTATAAGCATTTATATGCTATTTT
GTATTATTTTTAGGAGAAAACCTATTAACCCTAGAGCCCAGTGCCAGTTCCTGTTTTTTCCTTGTTTGAAGTTTCAGAAA
AGGAATATCAAACGGAGTCCAAAACGGAAGCTGGAAATTTACGGTGATTTTCAATGGACTGAAGATGCCCCGAAGCACAA
GAGTTGGGCCAAAAAAGAGTCAAGTCAATGACAAGAGGGTGGAGAGCGCGCCCACCTAAAGGGACCTTCAGCAGCTGCCT
TGTCGGCAGCTGACTCATGGACTGACGTGAAACCGACGCAAAATTCCTATACATCCAGAAACCCGCAGAAAAAACCTGAA
TCCGGGAGTTCTGCCGCCTGAAACCTCTGTAGCCACGAAGAACCAATCAAAGAGCCCGTTCCGGCACCCTATAGCGGAGA
GTATCACCGGTGTGGCCATATTCATCATCCCAGTGAATATACATGTCGAGGAGAATTGGTTGCTCTTTAGGGCTGATAGT
ATGTACCGAAGTAACTATGTGTTGGATCTCTCTCTCTCTCCCGTGTTCTTGATTTGGCGTCTTGGTACTGCAAACTTTGT
TATAGTTGGGATCATATGGGTGTTTTCTCCCCCTCACCTTCTTGTGATGAATTTAGTCTTGTTCTTTTCAGGTTTCGTTA
TATTTATATTGAGTATTGGATTTGAGAACATGATGTATGTCTTGCGATGGGATATCTGTTGTGACAATGGGATGTTCTAT
TGATTCACTTGATGTGTATGTTTGGCACTCAAATCATGGACTCCCGAATTTGACATTAGATAATCTATGCGAGTGTTGAT
TCATGTGTTTCGTCCCTACGTTCTCGATAGAAACTTTGGAGTGATTCTTTGTTGCACGTTGAGAGTTGTTATGTGATCAA
TTATGGTATAAAATTTAGAAGAACTTGCACTAATTAATGAAACCTAGTGCCCATTTAAGCATTGCAATACCGTTTCGCTC
ACTTTACTACTAGTTTACCTTGCTGTTTTATATTTTCAAAGATTACAAAACCTATATCTACCATCCATATTACTTGTATC
ACCATCTCTTCGCCGAACTAATGCACCTATACAATTTACCATTGTACTGGGTGTGTTGGAACACAAGAGACACTTTTATT
TCGTTGCAGGTTTGTTTGAGGGAGACCATCTTCATCCTACGCCTCCAACAGTTGATAAATATGGAGTCATCCATTTGAGG
GAAATTAGCTGCATACCACATGGACTTGGAAATCAAGGAATATTTGTTGTTCTACCTTTAGCTCCTCGTTGGGTTCGACA
CTCTTACTTATCGAGGAAGTCTACAATTGATCCCTATATACTTGCGGGTTATCAAAGAGCTTTTCTGGCGCCGTTGCTGG
GGATCAATAGCGTGAAGTGTATATTCTCGTGTGTGCTTGTTTGCTTTATCACTAAGTAGATTTTATTTTCTGTTTCTAAG
TTGTTCTCTATCTTTAGTTGCTTGGTGAATAGAAATACCAAAATTAGGTATACTTGCTACTTATGGAGATGGGGAACGTC
CTAAAACCCTCGATGCTCGTTATGTGAAATGGTAAATACTGCTTTTGATAATCCTGAGAAAACCCTATTCAACATGATAC
AGGGCAGATTTGGATCACTGTGAATACTTTAGGGATTATCTCTTGAACAAACTCTAATGGGGATAAATTCATATGTTTTA
TTGGTATCCTCAGGATCTATGCTTGAGATATGATTATACTTGTTGCTCTAGGATGAAGGCTCCACACCTTCCTTTTCATG
TAAATTTAATGATAAAGAAACCTTGGCTTCTTATGCTAATGGTATATATGATTACAATGATGTGGAACGAATAGAAAATT
TGCTGCTTTTAAGTGCTTATGAAATTGAATCTTTGTTTGAAAGATATGAGATTTTGATGATTCTGGTTATGAACCTAAAA
AATTATGCTATGCTTAAATATTGCTGAAATTATGAATATAATGCCGATATTAATGGGATTTATTAAAGTCTCCACTGTCT
AAGGGAGTATATTTAAGGAAACAATGGAAGATAGAAATTAGGTGACCCTGTGAGCTCATTAGATGAAAGATGACGGAGGC
GAAAGAACAAAAGGTGGAAGGCGGATTAGCTACCCAGCCTTACGTTATAATGTGAGTAACTCTTCAACTCATACATTGTT
TTAATTTCCCTTCATGCTTATCGAAGGATGAATGCTATGATGATTGCTATGATCCCTTGGTTGTTTGGAAATATCCCTTT
TGATGAAGTATTGCTTGCTATGCTTGTGGCCAAGATGCCAATTTGAATTATGCTTATGGATACGAACTTTGCCACTTCCT
TATGTTACGAAATAGGATTATTTGCTGTTGTACACACGATTTGTCCTATAATCGTTTTAGATTCTCCCAACTACACTATA
TCGGAAGATTGCGCTTATTAAGAATTATATCGATGGGTTGCATTTACTGTATTACATGAAGATTTTGATGGATATGTATC
GGCGCATGTCTTGCTGCTCCAACTGCAATTCTTATGAGAGGAACTACATCTCCACCTCTCTATATTTCCAATACGATAAA
ATTGCAGAAATTGTTTTATACTATCGTGGTATTTACTTTATGTGCATGATTTGTTCTTTTTATGGTATGCCAATGCATAG
GAAGAGAGTTAGACTTCGTTGTTGCATGATATATATTACTTTGTGCTCATCGCTGATACGATGTTTGTCGGTAAATTGGC
TTCCCGATATACCTTGGGATCCAGGTGGATCAATTACGTAGGCATTTTATGCCTAGCTTAATTGCTTTAAAGAATGCGCT
GTCAGGAGCGGCGAGAGTTTTAGAGAGTCATTTTATTTTGTTGTGTGCTTTTAAAAAGTTTGAAAACAAAATATAGGGAA
CCTAAAACTTTCTCAAAAAAACGGTGAAGTTGTATTTGGAGAGGTTCACCTTGAATACTGTATTTCATGCTGATGGAAAC
AATGTAGAATTTTTCATCGAAGTTTATCACAAAAATAATTATCCCACTTGGCAAATCCATTTTGTATAAAGAAAATAATG
TTTTAAGATTTGCCTGTAGGATGATCAGATTGCTTGTTTGGTTTGTGCAATGCAAAAAAACATAAAAAAATTGGCCATAG
TGCATGAATTTTACATTTTACTCGAATGTCAAATTTTCTAAAATTTTGTACATTACTTCTATGCAAATTGTTTATTTTGT
CCTAATTTTCCGAATTTTTTGGTGTTACAAGAATTATAGTCCAATGTTCAGTTTGATACAGACTATTCTATTTTTGTAGC
GAAAGATTTTGTTTTGATGCATTGTTTTGCGTGTTTGATGAAGTTAGAGTACAGTGGTTGAAATGCGAAAAAATATAGAT
TAGTTTACAGCAATAATTACTTAAAATGATGTTTTGCTTTATTATACTAACCGATCTCACGAGGGTTTTGTTAGGATTTT
ATTAATGATTGCAGTTTTTTCAAGTTTTGGGTGAGATCACGGTAGATGAAAGGGAATAAGGAGTGAAGCCGCTTAGGGAT
CTGGGAAAGGCTTTAAGGTAATATTCAAAGGAGCTCCCAAGGAACTAAGCTTGAGGATACCCTGAAGGCATCCTCTTCTT
CTAACAGCATCGACATTTTACTTGGGCTATATTTTATTTGTCACATGATATGCATAAATTCTTGGGCTTCGTGTTCTTTT
TTATTTTTTCTTTTTAATAATGCACCATGTTGGTATGAGAAAGTCCTTGGTTGATTTATAGTATGCTCTTTGCACTTTAC
TTATATCTTTTGAGTATATGGCTTTATAGAATGCTTCATGTGCTTCACTTACATCATTTGATGTTTGGATTGCCTGTTTC
TCTACACGCAGAAACCGCCATTTGTAGAATGCTCTTTTCTTCACTTATATTTGTTGAATCATGGGCAAATCTTTTTTGTA
GAAAAATTAAAATCTCGCGCTGCTATATCGATTTAGAGAGTCCAGCCGGAATTGGTCATTCACATGGTTAGTCATAATTT
TTTACATAAAACTTGTAGATCACTGAATATGATATGTTTGATTCCTTACGTAGTTTTGCGATATAGAGATGGTAATATGT
GGGAGGGTACTAGTGAATGATTGTGGTTTAGTAAGAATAATGAGTGTTAAGGTTTGTGATTCCCGAAGCATGCATGTGAT
CTCTTGTTATGCGATGATATTGGAGCATCCTTTTATTAATCATTGTCTTCCTTTTGAGGTGGCACTCGGGATGAGCGATG
GTCTTTTCTAAATCCTATCACCCTAGGGGCATGCGTAGTAGTACTTTGCTTTTGAGGGGCTGTGAACTTTGCAATAAAAT
CTGTGAGTTCTTTAATGAGTCCATGGATTATACACACTCTCTCCCTTTCCGCAATTTCTAGCCTCTTCGGTACGATGCAA
TTTGCCCTTTCTCACCTCGAGTTGGTGCAAACTTCGCCCGTGCATCCAAACCCCCGGTATGATGCAGCTCTATCAAACAT
AAGCCTCATTATATCTTCCCTCAAAACAGCCACCATACCTGCCTATCATGGTATTTCCGACACATTCCAGATATGTTGCT
ATGCAACTTCCATCATCATCCTTATACATGACTTGAGCGTTCATTGTCATATTGCTTTGCATGATCATAAGATAGCTAGC
ATAATGATATATTCCTTGAAACTTTCCGCGATATCTTTGCTACGCTGGAATCATTGCATATCTGGTACTTTTCTGCCAGA
GGCATTCATATAGAGTCATATTGTTCTAGATATCGAGTTGTAAGTAAATAAAAGTGTGATGATCATCATTATTAGAGCAT
TTCACCAGTGAGGAAAGGATGGTGAGACTATATATGATACCCACAGTCGGGATGGACTCCGGATGAAAATAAAAAAGAAA
AAAAAAAGGCCAAAAAAGGCTAACAAAAAAAGGAAAAAAAAAAAACAAAAAAAATATGAGAGAAAAGAAGAAGGGGGGCA
ATGCTACAATCCTTTACCACTCTTGTGCTTCAGAGTAGCACCGTATTTTTCATATAAAAGGAGTCTCATATGTTTTCACT
TTCATATATACTAGTGGGAATTTTTATTATAGAACTTAGTATATATTCCGATGACAGGCTTCCTCAAATGCCCGAGGTCT
TAATGAGCAAGCAAGTTGGATACCCACTTAGTTTTTAGTTTGAGCTTTTGCGCTTATAGCTCCTAGTGCATCCGTTGCAT
GGCATTCCCTACTCCTCACATGATATCAATTGATGCGTCTCGCTAGCCTGTTGATTAGCCCGCGTTGATGTGAGACTTTC
AGCATTTTGTCTTCTCCATATCGCCATACTCTATTCCTCCCCATAGTGCTATATCCATGGCTCACGCTCATGTATTGCGT
GAGAATTGAAAAGCTGAAGCGCATTAAAGAGAGTATGAACCAATTTCAGCAATGCATCCGGGGTGGGTGGCGGTAAATAC
TGTTAATTTAGAGATGGAGCATGACAAGGCTATATGATTTGGTAGGGATAACGTTCTTAGCATTGATATTTTTTTGAAAG
GCATGATTGTTTTGTTGGGATGGCTGAGTATTAATGTCTTTATATCATATTATAGACTACTGCTGAATCACTTGTGTTTT
AATATTCATGCCATTAGATTATATGATCAAGATTATGCTAGGTAGCATTCCCATCAAAATTATCTTTTTTTTATCACTTA
CCTACTCAGGATGAGCAGAATTCAGGTTAAGGGGATGCTGATACGTCCCCATTGTATCTATAGTGCAGTTGTTTGTTGCC
AATATTCTACAGCTTTCATATGCTTTTGGCAGCATTTTATATTATTTTGGGACAAACATGCTGATCATTGCTTACTGCCA
GTTCCTGTTTGTTTCATGTTTTTTTCTTTACTTGGAATATCCATATCAAATGAAATCAAACGCGATACAGTTATGAAATT
ATTCAGGAATATATAGAAATTTTGGGAAGTGGAATCAACGCAAGATGATGCCAGGGCAGCCCACAAGCCCAAAGGTCGTT
GGAGGCGTCCTTTGGCCGCAAAGAAGCTTATATCGGAAAAAAAATCGTGTTAAAATTTCATTTCAGCGGGTGGAGTTAAG
GGATCTCTGGATATTTAGAAACGGCGAAAGGCCAGAAAACAAGAACACATAATAGAAGCACACAGAGAGATATACAATCT
CGGAGGGCTGTCGCCTCCGATGGCATGGAGGCCATGGACCGGAGAAACCCTCCTCCCACCACCATCTAAGGGGACGCGGG
AACAAAGAAGAAGAAGGAGGAGGGAGGACCACTCCCCCTGTCCAGTGGCGCCGGAACCTGCCAGAGACCCTCATCATGAC
GGCGATCTACACCAACAACTTCACCTCCGTCATCACCAACTCTCTCCACTTTCTGCAGTGGCATAGCACCTCTTCTCCCC
ACTGTAATCTCCCACTTGAACATGGTGCTCAACACTATATATTATTATCCAATGATATGTCGCTATCCTATGATGTTTGA
GTTGATCTGTCCTATGGCTTGATTGATGATCGTGATTGCTTTTAGTTGCTGTTCTATTATTTATTGCTGCCCTATAGGTG
CTCTCTGTGTCCGCAAGCGTGGATCATAATAGGGTGTTGCTCTACGTTGTGATTCGCTTATGGTGGGTTGCTAGAGTGAC
AAGCTTAAACCAGTAAGGGGTTGTTGTTGCGTATGGGAAGTAAAAGGACTTGATACCTTATAATGGAATGGTTGGGTTTT
ACCTGAATGATCCTTAGTAGTTGCGCATGCTTCTCCCTCATATAAAATTGCAATAATGATTACCGGCCTAGTTATCGGTG
CCTAGGGGCAAATAACTTTCTTTGACCAAAATCTCTCTACTAAAACTAACTTAGTTGTTTTATTTATCCTAAAAGACCCT
AGCTTATATTTACGTGCTCTTTATTATCTTTTTTTAAACCTATCCGCTGCTCCTACAAAGTACTTCTAGTTCATGCTTGT
TCTAGATAGAAGCAAACGTAAAAGTGTGCATAGACTTAATCGGTGGTCGATAGAACATGGGGAATATTTGTTCTACCTTT
AGCTCCTCATTGGGTTTGACACTCTTACTTGTCGAAAGGCTACAATTGATCCCGTATACTCGTGGGTTATCAGGTAGGTC
ATAGAAACACAGCTATCAAAATCATGCATAATAATAATGTTCGAAGAAAGACTGAGTACGTTCAATGAGAATATATGATC
ATAGACCACAATTCGTCGGATCTCCAACAGACATGCCGCAAAAGATGATTACATCAGATAGAACTCCATGGAGATCTTGA
CATGAGTATTGAAAGATCAACAGGGAGAGAAAAAAACAATCTAGCTACTAGATATGTACCCGTAGGTCTGCAGTGAACTA
CTCACACATCATCAGAAGGGCAGCAAGGTTGATGTAGTAGAAGCCCTTTGTGATCGATTCCCCCTCCGGCAGAGTACTGG
AAAGGCCTCCAGAGAGGATCGTAGCAGAACAGGGCTTTAGAGCCGTGTAAGAATTGTTTCAGGTGGCTCTCTGGTCGGCT
CCCAATAGTTGAGAATTTCTAGAAGTGAAATTAGGTTCGACAGAGCCACGTGGGGTGAGGGAATGCTGGATAAAAGGAGT
CCTCGAGTCCGACCTGTTATCTGTTGGGCCGGACTAATGGGCTATGAAGACATGAAGGCCGGAGCTATACCCGTGTGTCC
GGATTGGACTCTACTTGGCGTGGAAGGCAAGCTGGAGGCCTATTATGAAGATTCCCTCCTATGCAACCGACCTCAGCAAC
CTAAGATCTCTCCGGTGTCTCTCGGCCAGGAGGCATAGATCGGATAGGACAGATTCATTACCATATGCTGCGAAATGAGC
TTCTAGGGTTTAGCCATTACGATCTCGTGGTGAATCAACTCTTGTAAGCACCCATATTCATCAAGATCAATCAAGCAGGA
AGTAGGAATTATTACCTCCATAGAGGCCCGAACACGGGTAAACAGTGTGTCCCGAATCTCCTGCTACCATCGATCCTAGA
CGCATGGTTCAGGACCCCTACCCGGGATCGCTGTTTTGAGCACCGACATTGGTGCTTTCATTGGAGTGTTCCACTGTGCC
GTTGACAGAAAGGCTCGGTGACCCCTTCGATCGTCGGTAATGGCGTCGTTCAGGGAGAGACCTTTCTCCCGGACAAATCT
TGTGTTCAGCTTCGTACTGCGGGCCAACTCGCTTGGCCATCTGGGTGGAGTCGATGGCTACGCCCACGGCCATCAGGTCA
ATTTGGGAAGCAGAACTACGTCGCGGATATCCGTGGAGACTTACGTCGCTGATGGATTTGAGACCGCGGCGATCGCTCTC
ATCTCTCCGATAAGCGACTCAAATCTGTCATCGGAGCACGGGGAGATGGATCCTGTTGCTGCAACGACCTCAGTACAAAA
AAAGATCGCGCCCTCCGAAGGCCTTAAAGTCCGCAGTGTTGGAGCCGCCACACGGACTCATTCCTGCAATGCCGTGACGG
AACCCGGACTCGACCTGCTGCACGTTCCGGACCGGATGCACCTGCAGACACCAGGCTAGATCGGTTGTCGATTTTCGAAT
TTAGCGCCGCAGATGTCTTCCAGCATTCGCCTTTGGGTGACGTACTAAATTCTTTGAGAAGAACTTGTCCTTGGAGGAAG
ACTCACAGCCGAACTATGTTCGGTTCGATAGAAGGCGGACGATGAAGATTTTACTTCCACCCACCACCCACTTAATATAC
CACCGTCGACGACTTAACCGGCGTGCTTGACTATGGCTCAGAAGAAATTACCGGTATGGACGGTAATTATGACGATGAGC
AAAGGCCAAGACCCGCCATTCACTAGACGTTGGACGGCCACCTCTTCATTTTGACGTATACATGGTTATTGATACACCCA
AAGGGATCTGGCGACGACAAAGAAAAACAGATAAGAATAAAACTTCCGAGATGCAGTCCAGCGCCGGCGCCCCAAACGCT
GTTCTAAGCCTTGCTGCTCAAGGATGGCAATACTGGTACCGGAGAAAATAGCAATTCGGGCGACGCCGAAACAATGAAGA
CCTTGTCGGAGCTGCATCGAATAGGAGGAACACGACGACGAGCAAGACAACCTGATGAGCAGGCCATGGAAGATGACTCG
GGGACAGTTACCGTCCACCCTCGAAGAGGAGACAAGCCTTGGCAACGAATACCATCTGCCTGAGGACCCTCTGGAGCAGG
GAGCGCTTTAAGCTTCAACTCGTAGCCACCGCAAGGAGCCTGAAAGAAGCAGCAGCAGCTTCAAACGACAAGGATCTGCT
CGTCAGCAGATGGACTGACGTCCTGACAGCAGAAGAATACGGCCTCAAGCGCCCAGCCAGAGCTACGAAACGCAGACTGC
TACCTCAATTCGATGAGGGCACCGGAGCACACATCTCCCTCGCGCAATGCGGAACGACCACCACGTAGTCGAGACATGGC
AGTCGACCGGCCACCACGCGGTCAGGGTGGCATCTCAGGCCGAATAGCAGCCTGCCGCCGCCCCGCAAAAATAATGATGA
CGGAAGAGTCCGGGGTCACACGTACTATGACCTCCGGCAGACACTAGACGGTAAGAGCAGGACATACAAGATCGATCTAC
GGATCACGAGAACGTGCCTCGAGCACGGAGCAGCTACCTATCCGGACGTTACAAATCCTAACCACGCCCGGTCCGAATGC
CGCCGAGCGGATATCGACTACGTCGCGGCGTATAAGGGTGCCTCCTGCGGGCGCACGGGCGAAGGTACTGAATGTAGAAT
TTCAAGTTCGGCCCGTCAACATCGAATCATACGGGCGGCACCAGCGTCCGCAAAGTGATCAGGGGTTTCATTTCCGCCGG
CTCGAGGAGACGAACATCACGCCATTCATCACCTCCGCTCGGCTTTTGAGACCAGCTCGGCACTTTGGCTTAACAGCCTG
CCTGAAAATTCTATCGGCAGATGGGAGGGACTTGGAAAAACATTCCTAGACAACTTCAAAGAGACCTATCACGGCCACAG
ATCACCGATATTATACGCGCCGGTTCGCTGTGGAGAATGTGAAGATTGCGGATTCAGGTTCCTAACCAAAAGACAAGGAT
GTCGACTGTCGAATCAGGCTAACAGCCTTCGCTTATAATCTCAGGACCGAATGGCTCGCCCGCCACCTCAGCCAAAAGAA
AACCAAGGTCGGGGCGCTGGCAGCACTTATGACCCGCTTTTTTGCATGGGAAGATCGTTGGTAAACTCACGACCGGCAAT
GGCGGTACCACTCCAGGGCCACTAGCCAAAGCGCCGGCAAGCTCCGGCGCAACAAAGAAGGCTAAACGCCGAGACAGCAG
CGATAACACCGGCGACACCGGTTCCATGGGATTCGGTGAAGCCGTTCGGTAACGGAAGAGGCCTTATAGAGAAGGAGCGG
GGAAAACCATCCACCTTAGGTTTCATACTCAGAATCGATGCCAAAAGCCGCTGGGTACCCCGGACAAGGCAATGACGCAC
CGAGATTTTGCCGGGTCTTAAACAAGCCAGCAGTAAAATAACAAAAGCGAGAGGAGATAAGGCGAAGCGACGGTAACCGT
GAACGGTGGGGCAGGAAAATCCCCGTCCGAAACCGTGAACGATATATGGGTACACACATCCCCAAAGGGAGCGCAGGCGA
GCTTCAGTCTACCGCAGTTCGTCGCGGTCATGTTCCGAATAAACAGAATCGGCGAACCGCCCAACTAACATCGGCGGGTT
TAAACGCAATGGTCTCGGAATGATAATGACGGGATTTACTGGAAGCTCGGAGATCCTAATATGGACGGGCGGTGATCTCG
GCGCGCTATGGGACTAATTGCAGCCAAATGAGCAATGGCCTTCACGAGTCGACGCGAACTGCGAAAGGTGGGGCGTAGAG
GCGTTGTACGGCCTCCGTAATGCTGAGTAGTGTTCAGGTTTGAATAACGAAGCGAAGCTAACCGCTGAGCATCGTCCGGT
AGCAGCGGCTATCACACTGCTCCAGATAGACCGCATTCGTTAGATTCAATGTAGTTGCCACATTATGCTTATCTCAAGCT
CAAGATGCCCGGTCCACGTGGCGTCCTTGCATAAATGGAAACACGAAACGCTCCCTCCGTGGCCTTCTCAAGCAGCACTA
GCGGCAGATGTACAGCGTGGCCTTCTCAAAGCAGCACTACAATCCACGGTTTGCCGAGCCCACGGACACCATTAAGAGGG
TCCGAACTATGCCAGTAAGGACGGCCCGGCTTGTGACCCGGGCCAAACTATGAAGTGGGCCTCCGTCAAGCCCAGACGGG
CAATGGTGTTGATACCGCAAGCACATAAGCTACGCACTCATGGGTACTGACGGAGCGCAAACTCGCTCGCAATCCACAGT
ACGGCTTGATAGACCGCGGGATTCACACGCTTCTGCTTTTCTTTGTATGGGTCTTCTTCTCTTTTCAAGGGCTATACAGA
CGACCTTAACGCAGAACCTCAAAGAAACAAGGAGCTCGGTACAAAATTGGGTGGTTTTCTAATAAACGATTCATCCTAGT
TGTTTTACATACCCGCATGCAATACCGCCCTTGGTTACGGCATTTCAATGTATGCCTTTATCGCATTACTGGTATAAAAA
TTACTGCTTGACATTACCGATTATATCACAACGGTGAATAAATAGTGGCGTGGCCCGATACGCCTATGTTTTCCATTCAC
TCCTCGTGTTGCTACTCGCTTACGTACGCAAGGAACGTACTAATGTAGAACCGCTTTTTTACATCCGTAATAAAGTGAAT
TTAGCTTTAAATTACAGTTCGACACCCCGAACTTCTAACGTTTTATGCGTCGTGAATCATGTCTTTGGTCAATAGTTCGG
TTTGCCTTTGGCTCATGTGGCTTTACTACCATACACGTTCCGCTATATCGAAGCAGGGTAAATGGGAGAACTACTAACGA
TTGTACGTTCTTCCGGACGGAAACTCGGTAGGAAGGCGAAAAGCATACTGTCGTGCGAGCCAGTCAGCTGTTCGTGAGGT
TCCAAATTATTGGAATTTTTACGCTGCGAAGAATCAGTTCTTCCGATTAGGCGTATAGCTAATTCCACCTTCCGAACGCA
GGGGGGCTTCGCCGACTTTACTAATTGTCAAACCCTATATGGCGGCTAGAAGATGGGGCTGGTAAAGGCTGCATAGATCC
TGATTGCCTTGTTCATGCAACACCACCATAAGGACCAGAATGTGGAGTAAAGTGTGAATTTTACCCGGTGACACATGCCA
CTATCTAATATTGAGGGCAGAAGCCGACGACTGGTCATCCCCAGATTAATAAAACGGCCGCACAGGAGTAATATTTGCGT
CGCGTACTGCCAGCATCTTTTTCGCGGCTACAGGGCAAGATAATGCACATGTTCGCCTTAGAGATGTAAATATTAATGAA
CAGCAAGGCCGAACCCTCGGAAGGACGCCAATAAAGGCGACCCTGGTCGACGATGCTCCGCCCTCGGCAGTCCTTCAGCC
ATTAAACGCTGTGGCATCCAGCTTCTCCCAATGCGTCTTGACGCGGGCAAAGACGCTAATGCAGATCGGCCGCTTCGCGG
CTGGAGCCGCGGACGGGTACTCACAAGCCGCTGCACAAGTCCAAATAGCTGCGGGTGTAGGATCAAGCAGGCCACAGCCC
GGACTCAGGTCCTTCGCGGCTCTGCTAACCAGTGCAGCTCGACCGGCTGGCTTCAAGCTGGTCGCTGAAGAACAAGTCGT
TGGATCCGTTAATTCCGGGGACCCAGAACAAGCTATCGTAAGGCAACCCTTCTTCGGCTCTATAATGCTCGGTCGCGTCC
GACACACTGAGCAGACGAAAATGCTGCTGGAAAAAAATTCAGGACAAGTACAAGGGACGTTTTCTCTACATGCTGCTCGG
CATGGTGAAAGGCTCACCGCCGCAATTTCTAGACCCGCCGGAATCTGCTGGAGCGCTTCTGGGCTTCGGCTCTCATGCAT
CCTACGCGCTCTGGCGAGCTATCGGCAATTTGGACTCCCTGCGCGCCGCGTCAGCGCTCCCGGACGCAATTTCTCTATCC
ACGCCGTGGAGTTGTTGCTGTGCTCGCCAACTTTGGGCCTCGTGCTTCTCGCGCGCAAAGCGCGTTCTTAACCGCTTTGT
CCTCGGCCTCGGGCGCTGCCTTCCTTAAGGATTTGCCACTCGGTTGCCAGGCCCTAATAAATTATGACGCTTTCAGTCGG
TGAAGTTCATTTTTTTCGAAATAACCCGCGGTACAGCATACCATTGACTTATATAACTAACTTCTTCTTCGCGCGGCCGA
GCTGCTCCTCGGCTCGCTCAATTTCTAAGCCAGGCAGGGGCCTCTGGCATGGTGGCGACCACCGCAGGCGATACCTGCTT
ATTCACGCCAGAGAACTCAAGTTGCAGCTCCTGCGATTTTTTGATCACTCGGTAGGAAACTTTGCTTGAACGCAAACAGG
TATAAAGGGGCTACTGTCTGCTGTGATATTTTTCCTATAATCACGTACTTACCTCAAAGCCTGTTAGAAGGCTGAACGGG
CTTCGGTCGATTTAGCACGGCGAACTAGACCTTCTCTATTCTGTCCATCAGGACGATGTTCATCCACGATAGAGGGCGCC
TCGCAGCACCTCCAGCAGATTATCCGGTGCCTCTGGTTGGACAGAGGTCACCGGTGGGAAGGCACGCTCAGCAGAATGCC
GTTCGCTGGATTGGAGCCATTATAGATTTCGGAATGACTATCCGAGCTGAGGTCAAAGGAACTGGACCCCGTCACCAGTC
TCCATTGGTTTTCCCCATGTTCGGCGTCCGAGTCATCTTGGGGCGTCACCCTGATGATCTCGGAACCTTCCCCGCACAGG
AAGTCACACTGGACACCACCTCGTCATCACCCCACAGGTGAGACGGAATGAGCAGGTGGAGGAGATATGCTAGCCAACTC
CTCTATGTCAGCGGATCCTCCGTCGGGGATCGCGGGAGTCACCACGCGCCACTTTAATGATAAAGGACGATATCAATGAA
GAAATTTACAAAACCCGGGAAGGCCAGACTTTTTTGAATTCTGGGTACTTTGAAACGGCAGGCTTGGGTCGAGATAGTTC
CGGACTGTCGTCCGATGAATTTATCCGCAGGGAACGCTGACCCGATTTAGGCGCTTCCGCCTCCGGTCTTCAATGAGGCC
GCTCTCTTCTTCCTCCCGCTTCAGGTGAAGTCATTTCCTCTTCTTCCACTTCATCGCGTAAATACAGCGGACGAGGAGGA
AGTCTCGCTTTACCGTCATCCGGGAGTGCTTCTCCGGCAAAGGCCCTTCTTGGCCTTAGGCTGCCTTTTGCGTCTTCTCC
GGCACCTCGTAAGGGTGCAGGGAACGTATATCGCTGCAATAATGGAAATTCTTGGTCCCGGGCGGCGGGGCGGACAGCTG
ATCTCCTCGGCCAACTTAATCCAAGCCTGAAAGAAAATAGGGGAGGAAGCACGTTTCCTCTCTCAAAATATGCTAGTAGG
GATGCTCGCGCGAAACATTAAAAGGGAGCTCACCGGATTTGTAGGCTAGCTGGCGCTTTAAACTAAGCCCGCGGTCTTCG
GTCGTAGGCGGTGGCGTCTCGCCGGCTTTGAGCACCTTCCAGACGTGCGTGTGCCAGAGGGCCCCAGTAGCGTCTGGTGC
TTGCCGGCTCCGAACTCCCAGAAATTACAAGATCGAGCGTTGGCACGGACTGACAAACAAGCATGACTGGACCACGTTGA
CGGGCGGTTTCCCTTTCTATCATGTTCTGGATGCACGTCTGGGGCCCAGTCAGCTCGTCCGAGGACCCACGTCAAACCCC
TCTCTTGCCGGAGGTGAGCCGCATCAGGATTCGGATCGGAATTCGGGGCCTCCAACCAGTTAATCGCGCGGCTCGGTGAT
GTAGAACCACCCGATTACTGCCGTACCCGCCAAACGAACCTTCGGGCGAGGGTGACGTTGGGCATCTTGCCCACCATAGC
GCCTCCGCATTCTGCTTGCTGGCCGCGCACAGCTTTCGGCCTCACATTGAAGGTCTTAAGCCACAGGCCGAAGTGAGGAG
GGATGCGGAAAAAAGCCTCTGAAACGACGATAAACGCCGAAAATATTGAGGATGAAGTTGGGGGCTGGAGTCGTCCAGCC
CATAGTAGAAACATCAACCCGCGCGGACGAATGGGCGAAGAGAGACAAGCCCGCGGATGAAAATATTATTGCAGACACAA
CCCTCTCGTGGGGCTCGGGAGTGGGGACGATCTGTCCCTTGGCCGGAGATCGATGAGCGATCTCTTTGGCCAGATATTCC
TCCGGAGCTGCAGACACACCCTAGGTATTACTATCAATGGACTACCATGCCATATGATTCAACACCATCGGTCAAATTAC
AAATGACAATGGCACCATACCAAATGTAAAACTTTTCGCAGCCAATGGTTGCCTTCAACAAGGAGGGTACCGGATGTTAT
ATCTATCATAGGTATTTGCATTTTGAGAAGGGCTTGGTTCCGCAGCACTAATGGGGCACGGTGGTATCCGCACAATAATA
CGATCGGTACCAATTGATAGAATTGTCGTTACAATCCATTAGTTAAAAGCTTATTTCTATCGTCATAAGTAGAATTCGAG
TTACAGCGAAAATGCATCATTTTTTTTGTAAAAAAAATTCCATCTATTAGTCGATGGCATAGCAGCTAGGTGAGCGTAGC
TTGATTACGGAGGCTTCATAGAACGGAATATACTCCTTGTCCATGTGCCTAATAAATTGGAAAAGGATAGGTACGTCATA
AATAAAATGAAGGATGGGCGTACTGAAACTGTACTCGTATAACCTTAATTAATTGGAAAATTTTGGTTTGTGTCATTATC
AATTTAAGGACTTTCAGAAGGCTGCCATTGAAACTTCATTAAATTGGCCTCTGCAACTAGCAGCTGGAAGTTATTCGCCA
CATGCTGCTGGAGCACTTTCTTCCCAAGCATCGGTCATGTTGTCATCAGCTTTCGGTTGTTCCTCGATTGTCGGACCTAC
AACTTCGCCCATCGACCGCACCAACGAGTGGTCAAAGAGCCCACCAAAAGAGAAAGAAAAATAATAAAGAGAGGGAGAGA
GGAGGGCACGCACTAATATGCTTTATAGACACTTATGCTTCAAAGTAGCACCATGTATTTCATAGATAGAGTTTTTATAT
TATCCATTTCATATGCTACACTACTACAAAAAACACCTATAGCCAATATGGACGCTAATGGCGCACTGTACATGTGGTGC
GCCGTTACTAAACTCACAATGGCGCACCATGTGTTGGTGCGCCATTGAGATGTTCTCTTAACGGCGCACCATCCACGGTA
TTGCCAGTAGTAAAAAAAAAAAATTCTTTAAATTTTTCCAAAACTACTAATGGCGCACCGTGGGATGGTGCACCATTACC
TATTTCAACTAGTAATGGCGCACCACTCCACGGTGCGCCATTAGTAATATGTTTAAAAAAAAAACTTTGAATTTTTTTTT
ATTTTATTTTTTTAAGCTACTAATGGCGCACCATGGGAGGGTGCGCCATTACTAGATATTGCGCCATTAGTAATTTGGCC
CAAACATTCCCCAGGTACTTACACCCCTCTGGACCACCGCCTTTTCAGTTTTGAAAAATGAAAATGATGATATTGAAAAA
AAAAAAGAAAATAAGATTCCCATGTGATATGTGGTCTAGTTGTTAGCAAAATTGCAAACATGATTTTTCGACCTTTTTAC
CAAAATCTCTCGAAATTTTTTAAAAATGGAGCGCCAGCTTTTGCATACGAACTCCCGGATGAAAAAGTTTTTATATGAAA
AATCATCTACTCGAAAAGTTACATCCGAATTTATGCTGCCACTGAACCTTCAGCAAATTAGCTCACTGCAACTAACACGA
TGCAAATATATTATTGCGCTGCCGTCTCCACCAAGTAGTTGTAATTTTCGATCAGTTTTCACTTGTTTCCGTGGCTGTGG
GACTCAATACTTAGCCCACATGAACCGTACCCAATAAGGAGACACATTTGACTGTTCCGCGACCATGGCGCACACGTCCC
TAGGATGAAAAAGTCCTTAAGTTTTTTTTATTTAAAATACAATCTTTTAATTGATTTCCCAATATGTGGAGATATCAACC
AGGACCTGTTCGGTATTTACTTCTCCATGGCCTCAAATCCTAGACTCCACCACCAGCTTCCCATCGCCAGCTTCTCAAGA
GCGCCGCGATCCGAACGTCAAATTCGGCAGCGGCTTCTTCTCGCTAGCATTGGCACGGGCCAGCGGCTATATAAGATATG
GCTGACTAGAGAAAATCAGTAGGTGCTCGCTGGCCAATAACATCGCGCACGTGAAATAAAGGGCTCGAACCGGTACGTTC
GCCTTGGCGGTGGCATCAACAGGCGGTACGTGAAACTCCAACTCCTGAACACGGGGCGGAATGACCATCCGCGACTCCAC
AAAAATGCATGCGCTCTGCGCCGGCTATGGCTGAGAACTCCGGGGAGATTGACACGTTCGGTTGGACTCCACGCGCGGAT
TCGGGGATTTGAGAAGCCAGACCACTACCAGTACACCCTAGGTTTTACTATCAATGAGCTACCATGCCATATGATTCCAC
CATCAGGGTAATTACCGAAAGACAGCATCGAACATACCAAATGTAAAACTTTGCCGTAATGGTTGCCTTCAACAAGGAGA
ATTTTTTTCCGGATGTTATAATATCTGCGATCATAGGTATTTTTTTGCATTTTGAGAAGGGGCTTGGTTCCTCAACACTA
ATGGGGTACATTGCTATCCACAATATGCGATCGGTACCAATTGATAAATTTGTCGTTTACAATCCATTGGTTTAACATTT
CTATCGTCATAGTAAATTCTGATTACATGCATGCATCATTTTGTAAAAAATTCCATCTATTAGTCGATGGCATGGCAACT
GAGTGACGTAACTTGATTGGAGGCTTCATGAACGAATATCCGCTCCTTTGTCCGTGTGCTAATAAATTGGAAGAAAGGAT
AGAGGCGTCATAAATAAAATGAGGGATGGGCGTACTGAAACGTACTCGTCTCAACTACTTAATTAATTGGAAATTTTGGT
TTTGTGTCATTATCGAATTGAAACAGAGAGCTGCCATTGAAGCTTCATTAAGTGGCCTCTGCATTGTAGCTGGGATGTTA
TTCGCCACATGCTGCTAGACACTCTTCCAAGCATCCCGGCCATGTTGTCATCAGCTTTTCGGTTGTTCCTCGATTGTCCG
GACTACAGCTTCACCATCGACCGCACCAACAAAGTGGTCAAAGAGGCCCACCAAAAGAAAAATAATAAAGAGAGAGAGAA
GGAGAGGGAGGCACGCTAATATGAAAACATAGACGCTTTATATACTTCAAAGTAGCACCATGTATTTCATAGATTAGAGT
TTTATATTATCCATTTCATATGCTACACTACTGCAAAACTAACTGGCAGCCAATATGGACACTAATGGCGCACTGTACAT
GTGGTGCGCCATTGCTTCAATACTAATGGCGCACCATGTGTTTGGTGCGCCATTGTCTGAAGCTACTAATGGCGCACCAC
ATCGCGACATGCCCATTAGTAAAAAAAAAATTTCTTCGATTTTCAGGAACTACTAATGGCGCACCGTGGGACTGAATTTG
CGCCATTTATATTCAACTAGTAATAGCGCACCACTCACGTTGCGCCATTGTAATTATGTTTCAAAAAAAAATTCGAAATT
TTTTTTTTATTTTTATTTTAAGCCTTACTAATAATGGCGCACCGTGGAGGTGCGCCATTAATCGAGCTAACCCAAACATT
CCACGAATGCACCCGCAGATACGGACCCTTTCAGTTGAAAAAAAAAATAAAAGAAAATGATAGAAATGTCAAAAAAATAA
AAAAGAAAATAAGATTCCCACATGTGATATGTGGTCTAGTTGTTAGCAAAATTTACAAACATGAATTTTCGACTTTTTTG
CAAAATCTCTCGAGAATTTTAAAATGGGCATAACTTTTTTGCATACGAACTCCGGATGAAAAAAGTTTTTATATGAAAAT
CATCTACTCGAAAAGTTACATCAATTTATGCTGCCACTTAACCTTCGTAAAATTGGCCTCTGCAACTAACACGTGCAAAT
ATGGCATGGTACTACACCGTCTCCGTAGTTGTGGTACCGGCCCAGTTTTCACTTGTTTCCATATCTGGGACTCAATACTT
CGCCATGAACCATACCAATAAGAGACACATTTGACCGTTCCTCATGATAACGTCCCTAGGATGAAAAAAGTCATGGTTTG
TTGCGATAACGGTAATTCCAATATGTGGAGATATCAACCTTAGGGGCCTGTTTTGGTACTTCTGCCTCAAAATGCTGAAC
ACCACCACCGAGCTTCCAGCCAGCTTCTCGCGAGCGCGCCGTCAATGACGATCCATTCGGCAGCACAGCTTCTTTCTCGC
TAGCATTGGCGGGGCCAGCGGCCATATGGGCCGGATATGGCCCGACTAGAGAAAATCGGTAGGTGCTCGCTGGCCATGTA
TCGCACGTGAAATAAGGCTCGAACCGGTACGTTCGGTGGCGGTGGCATCAACAGGTAATTTTAAACTCCAACTCCCCAGA
AAGAACACGGGAGCCCGGAATGACCAGCTCCGCGACTCCACCAAAAAATGCACTGCGCTCCTGCGCGCCGGCTAACTAGC
TGAACTCTAGGAATTGGCACGTTCGGTTGGGCTCCACGCGCGGATTCGAGGATTTGAAGCCAGACCACTACCGAACACAC
ACCTGGGTTTTACTATCAATGGACTGCCATACCGCGCAAGTTACACCATCGGTCAAATTACAAATGACGACATCGGCACC
ATGCCAAATGTAAAACTTTTCGCAGCCAATGGTTTGCCTTCAACAAGGAGATTGCCGGATGTTATATCGGCAATCATAGG
TATTTTGCATTTTGAGAGAAAGGGCTTGGTTCCTCAACACTAATGGGGTACGTTTATCCACAATATGCGATCGGTACCAA
TTGATAAATTTGTCGTTACAATCCATTGAACGTTTCTATCGTCGTAAATTCTGATTACATGCATGCATCATTTTGTAAAA
AATTCCATCTATTAGTCGATGGCATGGCAACTGAGTGACGTAACTTGATTATGGAGGCTTCATAAGATGATCCTCACTCG
CTTGTCCGTGTGCCTAATCTATTGAAGGATAGAGTACGTCATAAATAAAATGAGGGATGGGCGTACTGAAACTGTACTCG
TCAACTAATTGAATTGGAAAATTTTGGAACATGTCATTATTGGATTGAGACTTTCGAAGGCTACTGAAACTTCATTAAAT
TGAAAGCTCTGCAACTAGCAGCTGGGATCTGTAGCACATGCTGCTAGACACTTTCTTCAAGCATCGGCCATGTTGTCATC
AGCTTTCGGTTGTTTCCTCGATTGTCGGACCTACGACACCTATACATCGACCGCACCAACAGAGTGGTCCAGGCCCACCA
AAAGAGAAAAAAAATAATAAAGAGAGGAGAGAGGCACACTAATATGCTTTATAGACGCCGCTTCAAAGTAGCACCATGTA
TTTCATAGATAGAGTTTTATGAACAACGTACTACTACAAAACACCTATAGCCAATATGGACACTAATGGCGCACTGTACA
TGTGGTGCGCATTACTAAATATAATGGCGCACCATGTGTTGAATGCGCCATTAGTCAATCGCAAATGGCGCACCACATCC
ACGGTGTGCCATTGGTAAAAAAAAATTTCTTTAAATTTTTTTCAAAACTACTAATAATGGCACCGTGGGTTGCGCCGCAT
TACTATTTCAACTAGTAATGGCGCACCACTCCACGGTGCTATCGATGTAATTATGTTTCAAAAAAAATTCAATTTTTTTT
ATTTTTTATTTTTTAAACTACTAATGGCGCACCGTGGGAGGTGTGCGCCATTAATAATTGGCCCATTCCCCTGAATACCC
ACCCCTCTGGACCGCAGTTTGAAAAAAATGAAAATGGTAAAGCCAATGAAAATGCGAAAATAAGATTTATGAAATTATAT
TGGTCTAGTTGTTAGCAAAATTTACAACGCTTCGTTGCCGACTTTTTGCAAAATCTCTCGAGAATTTTTTAAAAATGGGC
ATAACTTTTGCATACGAACTCGGATGAAAAAAAGTTTTTATATGAAAAAATCATCCTAGTCGAAAAGCACATCGAATTTA
TGCTGCCACTGAACCTTCAACCATTGGCCTCTGCAACTAACACGTGCAAATATATTAGCTACATGCTACTACACACACCG
TCTCCGCAAGTAGTTGTAGGCCAGTTTTCACTTGTTTCCATGTCGTGGGACTCAATACTTCGCCACATGAACCATACCAA
TAAGGAGACGTTGACCGTTCCTCGCGATATGGCGCACACATCCCTAGGATGAAAAGTCATAAGTTTTTAATTGCAAAATA
CAGTAAACTTGAGTGAATTTCCCAATATGTGGAGATATCAACTAGCCAGAGCTCATTTCCGGTACTTCTCCATGGCCTCA
AAATCCTGAACTCCACCACCAGCTTCCCATCGCCAGCTTCTCACGAGAGCGCCGCGATCGAGCGATCCATTCGGCAGCAC
AGCTTCTTTCTCGCTAGCATTACAGTAGGGCAGCGTATATGGGCGGATGGCAGAGAAAATCGTGGAACTCGCTGTATGTA
TCGCCGTAGGCAGAGGCTGGAACAAGGCATTCGGCGTTGGCGGTGGCATCAACAGGTAATTTTGACCAAGCTCCCAGCTC
CAGCGAAGAACATGGGGCTGAGATGACAGCTCGCGACTCCCAAAATGCGCTGCCTTCCGCGCCGGCTGCCGCTGGACTCA
CAGGAATTGACACGTTCCGGTTGGACTCCGCGCGCGGATTCCGAAGAGGATTTGAGCCAGACCACTACCGAACACACCCT
AGGTTTTACTATCAATGGACTACCGGCTGCTGATTCCACCATCGGTCCAAATTACAAATGACGACATCAGCACCATACCA
AATGTAAAAACTTTTCGCATTGTGGTTGCGCTGGCAGAGGGGTACCGGATGTTATATCAAACGTCGCCAAATTATTTTGC
ATTTTGAAGGGCTTAGTTTCCTCAACACTAATGGGGTACATGCTATCCACAATATGCGATCGGTACCAATTGATAAATTT
GTCGTTACAATCCATGGGTTTTAACATTTCATCAATCATGAAGTGATTTAGTTACATGCATGCGTACGTTTTGTAAAAAT
TCCATCTATTAGTCGATGGCATGGCAACCAGTGACTTAACTTGATTACGGAGGCTTCATAAGAACGAATATCCTCGGCGT
CCATTATTGCCTAATAAATTGGAAGGATAGAGTACGTCATAAATGAAGCAGAGGGATGGGCGTACTGAAACTGTACTCGT
CTCAACTGCTTAATTAATTAGAATTTTTTGAGACATCATTATCAATTGAGACTTTCGAAGGCTGCCACTGGAAACTTCAT
TAAATTGGCCTCTCTGCAACTAGCAGCTGGGAAGTTATTCGCCATGCTGCTGAACCTTTCTTCAAGCATCGGTCATGTTG
TCATCAGCTTTCGGTTGTTCCTCGATTGTCGGACCTACAACTTCGCGCCACATCGACCCGCACCAACAGTGGTCAAGGCC
CACCAAAAAGAAGAAAAAAATAATGAAGAAGGAAGGAGAGGAGGCGCACTATTATGTTCATATAGATGCCCATGCTTCAA
AGTAGCTCATGTATTTCATAGATAGAGTTTTTTATATTATCCATTTCATATGCTACACTACTACAAAAAACAGCTATAGC
CAATATGGACACTAATGGCGCACTGTGTACATGGTGCGCCATTACTATAAATATAATGGCGCACCATGTGTTGGTGCGCC
ATTAATCTGTAAATACTAATGGCGCACCACATCACGGTGTGCCATTAGTAAAAAAAATTATTTAAATGTTTTCAAAATAG
TAATGGCTGCCCTCCACACGGTGCGCCATTAATCAGACTAAAAAATAAAAAATTAAAATTTGAATTTTTTTTTGGAAACA
TAATTACAAATGGCGCACCGTGGGAGGGTGCGCCATTACTAATGGCGCTTTTATCCGCGATGCTACATCGTAAACCCAAG
CCCAAACATTCCCCGAATGCACCCCCCGCCCCCGACCGCCTTTTCAAGTTTGAAAAAATAAAGAAAATGATAGAAGTATC
CAAAAAATAAAAGAAAATAAAAGATTCCATGTGATATGTGGTCTAGTTGTTAGAAAAGATTTACAAACATGAATTTTCGA
CTTTTTTGCAAAATCTCAAAATTTTTAAAATGGGCATAACTTTGCATACGAACTCGGATGAAAAAGTTTTTTATATGAAA
AATCATCAACTCGAAAGTTACATCCAATTTATCCTGCCACTTCGGCGCTGGAAGTGGCTCTACCCAACTAACACGTGCAA
ATATTAGGTACATGCTACCACACCGTCTCCGCAAGTAGTTGTAATTTTCGGTCAGTTTTCACTTGTTTCCATGTCTGTGG
GACTCAATACTTCACCACATGAACTTCGTACCAATAAGGAGACACATTTGGCTATTTCCTCCGATATAGCGCGCACGTCC
CTAGGATGAAAAAAAAGTCATAAGTTTTTAATTGCAAAATTACCAATCTTTTAGTGGTACAATATGTATTTTTAATTGCA
AATACAATCTTTAGTGAATTTCCCAATAATATTGGAGATATCAACCTTAGGGGCCTGTTCGGTACTTCTCCATGGCCTCA
ATCCTGAACTCCCACACCAGCTTCCATCGCCAGCTTCTCATGAGCGCCGCGATGAGAGCGATCCATTCGGCAGCACGGCT
TCTTTCTCATAGCATTGGCCCGGGCCAGCGGTACATATGGGCCGGATGTGACTAGAGAAAATCAGTAGGTGCTCGCTGTA
TGTATCGCACGTGAAATAAAATCGACGGTACGTTCAGTTGGCGGTGCCATCAACAGAGTAATTTGACCAAACTCCAACTC
CTGAAGAACGCAGGGCCGGAATGACCAGCTCCGCGACTCCACAAAAAATTCCTGCGCTCCTTTTCGGCTTCTAGCTAGAC
TGGAATACGTTCAGTTGGACTCCACGCGCGGATTCGAGGATTTGAGAAGCCAGACCCGCCGAACACACCCTAGGTTTTAC
TATCAATGGACTACCATGCCATATGATTCCACACCATCGGTCAAATTACAAATGGCGACATCGGCATACGCAAATATAAA
ACTTTCGCAATAATGGTTGCCTTCAACAAAGGGTACCGGATGTTATATCAAACGTCATAGGTATTTTGCATTTTGAGAAG
GGGCTTGGTTCCTCAACACTAATAGGTACATTTACTATCCACAATATGCGATCTGAGCAATTGATAAATTTGTCGTTACA
ATCCATGGAGTTTTAACATTTCTATCGTCATAGTAAATTCTGATTACATGCATGCATCATTTTAATAAAAAATTCCATCT
ATTAGTCGATGGCATGGCAACCAGTGACTTAGCGATTACGGAGGCTTCATGGGGAGCAGATATCACTCCTCGCTTGTCCG
TGCCTAATAAATTGGAAAGGATGATAAATCATAAATAAAATGAGGATGGGCATTACTGAAACTGTACTCGTCTCAACTAC
TTAATTAATTGGAAGAATTTTTGGTTTGTGTCATTATCGAATTGAGACTTTCGAAGGCTGCTGCTGAAACTTCATTAAAT
TGGCCTCTACAATAGCAAGCTGGAAGTTATTCGCCACATGCTGCTAGACACTTTCTTCCCAAGCATCGGTCATATTTGTC
ATCAGCTTTCGGTTGTTCCTCAAATTTGTGGACTGTACGCTCGACCGCACCAACGAGTGGTCAAAAGAGCCCACCAAAGA
AAGAAAAAATAATAAAGAGGAGAGAGAGGAGGCACACTAATATGCTATATAGATACTTATATACTTCAAAGTAGCACCGT
ATGACATAGATAGAGTTTTATATTATCCATTTTCATATGCTACACTACTACAAAAGCAGCTATAGCCAATGCTCGGACAC
TAATAAACGCATGGTGCGCCATTACTAAACTGCAATAACACCATGTGTTGAAGTTGCGCCATTAGTCTGAAATACAATGG
CGCACCACATCCACGGTGTGCCATTAGTAAAAAAAATTATTTAGTATTTTCAAAACTAGTAATGGCGCACCCCTCCCACG
GTGCGCCATTAGTGGATTTAAAATAAAAATTAAAAGATTTTTTTGGAAACATAATTACAAATGGCGCACCAAGCGGGAGG
TGCAGCTAGTAATGGCGCACCTCCACGGTGCGCCGTGTCGTGACTTTAAACATTTGCCCCAGATGCACCCCGCCCCGACG
CCTTTTCAGTTTGAAAAAAAAATAAAAGAAAATGATAGAAATGTCAAAAAAAATAAAGAAAATAAAGATTCCCCATGTGA
TATGTGGTCTGGATTGTTAGAAAATTTACACAAACATGAATTTTCGACTTTTTTTTTGCAAAAATCTCTCAGAACAAAAT
GGGCATAACTTTTGCATACGAACTCGGATGTAGAAAAGTTTTTTATATGAAAAATCATCAACTCGAAAGTTACATCCGAA
TTTATGCTGCCACTAAACCTTCAGGGAAGTGGCCTCTGCAACTAACACGTGCAAATATATTAGGTACATGCTACTACACC
GTCTCCACGCAAGTAGTTGTAATAATTTTCCGTTAGGTTTTCGCGGTACCCGTAATGCCGGACTCAATACTTCTACATAG
ACCGTGCAACCTTTGAGGAGACACATTTGACTGTTCCTCCCCGATATGGCGTCTGGTTAGAAAAAAAGTCATAAGTTTTT
TAATTGCAAAGTACGAAATCTTTTAGTGAATTTCCCAATATGTATTTTAATTGCAAAATACAATCTTTTTAATTAATTTC
CCAATATGTGGAGATATCAACATAGGGGCCTGTTCGGTACTTCTCCATGGCCTCAAAATCCTGAACTCCACCACCAGCTT
CCATCGCCAGCTTCTCTTAGAGAGCGCCGCGATAAACGATATCCATTCGGCAGCACAGCTTCTTTCTCGCTAGCATTGGG
CCCGGGCCAGCGTATTACATATGGGCCGGATAGCCAGGCCCGACTAGAGAGAAAATCAGTAGGTGCTCGCTGTATGTATC
GCACGTGAAATAGGCTCGAACCGGTACGTTCAGTTGGCGGTGCCATCAACAGGTAATTTTGATGGCTCAGCTCCTGAAAG
ACAGGCCCGGAATGACCAGCTCCGCGACTCCACAAAATTCGCGTAACGCGCCGGCTTCTTTAGCTGAACTCTAGGAATTG
ACGCGTTCGGTTGGACTCCACGCGCGGATTCGAGGATTTGAGAAGCCGGACCGCTACCGAACACACCCTAGGATTTTACT
ATCAATGGACTACCATGCCATATGATTCCACCATCGGTCAAATTACAAATGACTTGACATCGGCACCATACCAAATGTAA
AACTTTCGCAGCCAATGGTTGCCTTCAACAAGGAGATTTTTGCGGGATGTTATATCTACGTCATAGGTATTTTGCATTTT
GAGAGGCTTGGACATAAGCTTTCATGGGGCCGTGTATACGTCATGCGATCGGTTCCAATTGATAAATTTGTCGTTACAAT
CCATTGGTTTAACATTTCTATCGTCATAGTAAATTCTGATTACATGCATGCATCATTTTGAAAAAAAAAATCCATCTATT
AGTCGATGGCATGGCAACTGAGTGACTTAACTTGATTACGGAGGCTTCATGAAAGAACGAATATCACTCAACTTGTCCGT
GTGCCTAATAAGTGGAAAGGATGAAATTGCGTCATAAATAAAATGGGGATGGACGTACCGAAACTGTGCTCGTCTCAACT
ACTTAATTAATTGGAAGAATTTTGGTTTGTGTCATTATCGAATTATGAGACTTTCGAAGGTTGCCACTGAAACTTCATTA
AATTGGCCTCTGCAACTAGCAGCTGGGAAGTTATTCGCCACATGCTGCTAGACACTTTCTTCAAGCATCGGTCATGTTGT
CATCCAGCTTTCGGTTGTTCCTCGATTGTCGGACCTACAACTTCGCCACATCTGACCACTTTACCAACGAGTGGTCAAAG
TGTAACCAAAAAAAAAGAAAAAAATAATGAAGAGGAGAGGAGGCACACTAATATGCTTTATAGATACTTATGCCAAACTA
GCACCATGTATTTCATAGATTAGAGTTTTTATGGCCATCCATTTCATATGCTACAGTACTACAAAACGCTATAGCCAATA
TGGACACTAATGGCGCACTGTACGTATGTTTGCGCCATTACTAAATACTAATGGCGCACCATGTGTTGGTGCGCCATTAG
TCTGCAAAATACTAATGGCGCACCACATCCACGGTGTGCCATTAGTAAAAAAACATTTCTTTAAATTTTTTTTTCAAAAC
TGGTAATGGCGCACCATGCGCCGTGAAGTAATTATGTTTCAAACGTCTCACGGTGATTGCGCCACCACCATTAGTAATTT
ATTTAAACCATTCCCCGAATGCACCCCGCCCCGACCGCCTTTTCGGTTTGAAAACAAAGAAAATGGTGAAATGTCCAAAA
AAAATAAGAAAATAAGATTCCCCATGTGATATGTGGTCTAGTTGTTATGGAAATTTATGAAACATGAATTTTCGACTTTT
TTTTGCAAAATCTCTCAAATTTTTAAAATGGGCATAACTTTTATACGAACTCGGATGAAAAGAAGTTTTTTATATCGAAA
ATCATCTACTCAAAGTTACATCCGAATTTATGCTGCCGCTGAACTAGGAGAATTGGCCTCTGCTGCAACTAATAGGTGCA
AATATATTAGGTACATGCTACTACATACCGTCTCCGCAAGTAGTTGTAAATTTTCGGTTAGTTTTCACTTGTTTCCCATG
TCTGTGGGACTCAATGCTCACCACATGAACCGTACCAATAAGGAGACACATTTGGCTATTTCCTCCCCGATATGGCGCAC
ACGTCCCTAGGATGAAAAAGTCATAAGTTTTTAATTGCAAAATACAATCTTTTTTAGTGAATTTCCCAATATATGTATTT
TTTAATTGCAAATGTCTTTAGTGAATTTCCCAATATGTGGAGATATCAACCTTGGGGCCTGTTCGGTACTTGTCCATGGC
CTCAAAATCGAACTCCACCACCAGCTTCCCTCTTGAGTTCTCACGAGCGCCGCGATCGAGCGATCATTCAGCAGCACGGC
TTCTTTCTCGCTAGCATTGGCACGGGCCCAGCGGCTATATGGGCCGGATATGGCCGACGGTATTGAGGCTCGCTGTATCG
CGCGTGAAATAAGGCTCGAACCGGTACGTTCGGTTGGCGGTGGCATCAACGGAAATGGTACGACCAAACTCCAACTCCTG
AAGAACACGGGAGCCCGGAATGACCAGCTCCGCGACTCCACAAAAAAATGCACTGCGCTCCGCGCCGGCTTCGCTGGCGA
ACTCTAGGAATTGACACGTTCGGTTGGACTCCACGCGCGCGGATTCTAGGATTTGAAGCCAGACCTACTAACGAACACAC
CCTGGTTTTACTATCAATGGACTACCATACCGCCTGGTTCCTGTCGGTCAAATTACAAATGTTGGCATCGGCACCATACC
AAATGTAAAACTTTTCGCAGCCAATGGTTGCCTTCAACAGGAGGGTACCGGATGTTATATCTACGTCATAGGTATTTTGC
ATTTTGAAGGGCTTGGTTCCTCAACACTAATAGGGGCTGTATATCACAATGTGCGTCAGTTCCAATTGATAAATTTGTCG
TTACAATCCATTGGTTTAACATTTCTATCGTCATAGTAAATTCTGATTACATGCATGCATCATTTTGTAAAAAATTCCAT
CTATTGAGTCGATGGCATGGCAGCTGAGTGACGTAACTTGATTACGGAGGCTTCATAAGAACGAATATCATCGCTTGTCC
GTGTGCCTAATAAGTGGAAATGATAGAGTGCGTCATAAATAAAATGAGGGATGGGCGCTGAAGCGCGCTCGTCCTCAACT
TCGCCAATTAATTGGAAAACTTTGGTTTTGTGTCATTATCGAATTATGAGACTTTCGAAGGCTGCCACTGAAACTTCATT
AAATTGGCCTCTGCAACTGCTTGGCTAAGGAGTTATTCGCCACGTACTGGAGCACTTTCTTCAAGCATCGGTCATGTTGT
CATCAGCTTTTCGGTTGTTCCTCGATTATCGGATACCCAAACTTCGCCACATCGACCGCACCAACGGTGGGTCAAAAAAG
AGCCCACCAAAAAAGAAGAAAAATAATAAAGAGAGGAGGAGAGGAGGCACACTAATATGCTTCTGGGTAGCATAGCTGGT
AACCATGTATTTCATAGATAGAGTTTTATATTATCATTTCATATGCTGCAGTAAAAACAGCTATAAGCCAATATGGACAC
TAATGGCGCACTGTACATGTGGTGCACCATTACTAAATACTAATGGCGCACCACTGTGTTGAGATTTATACGTGTCTAAA
CTAATGGCGCACCACATCCACCGGTGTGCCATTGGTAAAAAACATTTTCTTTAAATTTTTTCAATGCTAGTAATGGCGCA
CCGTGGGATGGTGCGCCATTACTAACACAGTAGTTTAAAAATAAAATAAAAAAAATTGAAATTTTTTTTTGAAACATAAT
ACTAATGGCGCGGCGGAGGGTGCGCCATTACTAGTTGAACGGTAATGGCGCACCCCACTCCGCATCAATGTTAATTAAAC
ATTCCCCGAATACCCCGCCCCGACCGCCTTTCAGTTTGAAAAAATAAAGAAAATGATAGAAATGTCAAAAAAAAAGAAAA
TAAAGATTTATGTCATATGTGTTCCTGGTTGTTAGCAAAATTTACAAACAAATTTTCGACTTTTTTTTGCAAAAATCTCT
CAGAATTTTTTTAAAATGGGCATAACTTTTTGCATACGAACTCCGGATGAAAAAAGTTTTATATCGAAAAATCATCTACT
CGAAAAGTTACATCCAGAACATGCTGCCGCTGAACCTTCAGGAATTGGCCTCTGCATCTAACACGTGCAAATATATTAGG
TACATGCTACTACTGTCTTCTATGATACGTTGCGGGCGCGGTTAGTTTCACTTTGTTTCATGTCTGTGGGACTCAATACT
TCACCACATGAACCACCGTACCAATAGAGGAGACACACTGACTGTTTCCTCCCGATATGTCGCACACGTCCCTAGGATGA
AAAGTCATAAGTTTTGATTGCAAATACAATCTTTTAGTGAATTTCCCAATATGTATTTTTAATTGCAAAATACAATCTTT
TAGTGAATTTCCCAATATGTGGAGATATCAGCAGCAGGGGCCTGTTCGGTACTTTCTCATGGCCTCAAAATCCTGAACTC
CACCGCCAGCTTCCCATCGCCAGCTTCTCACGAAGGCGCCGCGATCGAACGATCCATTCAGCAGCACAGCTTCTTTCTCG
CTAGCTGGCTGGGCCAGCGGCCTATATGGTGGATATGGCCCGACTAAGAGAAAATCCAGTAGGTTAACTCGCTGTAACGT
ATCGCACCGTGAAAATGGAAGCTCGAACCGAACGTTCAGTTGGCGAATTATCGCGAATGTTGACCAAACTCCAACTCCTG
GGAACACGGGGCCGGAATGACCAGCTCCGCGACTCCACAAAAAAATGCACTGCGCTCCGCCGGCTTCTTTAGCTGAACTC
TGGGATGAGGCAAAGTATAAAATAAAAAATGAGGGATGGGCGTACTGGAACTGTCGTCTCAACTGCTTAATTAATTGGAA
AACTTTGAGGACATTGTCATTATCGGGTGAGCTTTCGAGGCTGCCACTGAAATATTAAATTGGCCTGCTGCAACTAGCAG
CTGGGAGTTATTCGCCACATGCCGGGCTTCTTTAAGCATCGGTCATATTTGTCATCAGCTTTCGGTTGTTCCTCGATTGT
CGGACCTACAACTTCGCCACATCGACCACCGCACCAACGAGTGGTCAAAAGAGGCCCACCAAAAAAAAAGAAAGAAAAAT
AATAAAAGAGAGAAGGAGAGGAGGCGCACTATTATGCTTTATGAATGCTTATGCTTCAAAGTAACCATGTATTTCGCCAG
ATAGAGTTTTATATTATCCATTTCATATGCTACACTACTACAAAACAGCTATAGCCAATATGGACTTTTAATGGCCTTTT
CTGGCACGTAATGAGATTGCGCCATTACTAAATACTAATGGCGCACCATGTGTTGGTGCGCCATTAGTGTCTACAAACCT
ACTAATGGCGCACCACATCACGGTGTGCCATTAGTAAAACATTTTCTTTAAATTTTTCCGTACTAATAATGGCGCACCGT
GGGATGGTGCGCCATTACTAGTTGAACTAGTAATGGTACACCATCCACGGTGCTCGATAATTAGCCCAAACATTCCCCAG
AATGCACCCTTTGACCCTTCTTTTCAGTTTGAAAAAATGAAAAGAAAATGATAGTAGAACTGTCAAAAAAATAGAAAATA
AGATTCCCATGTCATATGTGGTCTAGTTGTTAGCAAAATTTACAAACATGAATTTTCGACTTTTTGCAAAATCTCTCCAA
GAATTTTTTAAAAATGGGCATAACTTTTGCGCCACAGACTCGGATGAAAAAAGTTTTATATAAATCATCTACTCGAAAGT
TACATCCGGATTTAGCACTGAACCTTCAGAATTGGCCTCTGCAACTAACACGTGCAAATATATTAGGTACATGCTACTAC
ACACCGTCTTCGCAAGTAGTTGTAATTTTCGGTCAGTTTTCACTTGTTTCCATGTCTGTGGGACTCAATACTTCACCACG
TGAACCATTTTTTAATAAGGAGACACCTCTGACTGTTCACTCCCGATATGGCCCACGTCCCTAGGATGAAAAAAAGTCAT
AAGTTTTTAATTGCAAAAATATGCAGCAACTTTTAGTGAATTTCCCAATATGTGTTTTGTTGCCGTCTAATCTTTTGATG
ATTTCCCAATATGTGGAGATATCAACCTTAGGGGCCTGTTCGGTACTTCTCCATGGCTCAAATTACTGGGCACCACACCA
GCTTCCCCGTCGCCAGCTTCTCACGAGCGCCGCGATCGAGCGATCCATTCGGCAGCACAGCTTCTTTCTCGCTAGCATTG
GCACGGGCCAGCGGCTATATGGGCCGGATAGCCCGACTAGAGAGAAAAAATCGGTAGGTTAACTCGCTAATGTATCGCAC
GTGAAATAAGGCTCGAACCGGTACGTTCCACTTGGCGGTGGCATCAACAGGTAATTTTGAACAAGCTCAATACAGAAGAA
CGCAGGAGCCCAGGGCCAGGCCAGCTCCGCGACTCCACAAAATGCTGCGCTCCGCGCCGGCCTATAACTGAGCTTCTAAG
GAATTGACACGTTCGGTTGGACTCCACGCGCGCGGATTCGAGGGATTTGAGAAGCCAAACCACTACCGAACACACCCCTA
GGTTTTACTATCAATGGACTACCATGCCATATGATTCCACCATCGGTCAAATTACAAATGACGGCATCGGCACCATACCA
AATGTAAAAACTTTTAGCAGCCAATTGTTGCCTTCAACAAGGAGGGTATCGGATGTTATATCTACGGCATAGGTATTTTG
CATTTGAAGGGCGGTTCCTCAACACTAACGGGGTACATTGCTATCCACAATATGCGCGATCGGTACCAATTTGACCGTTG
TCGTTACGATCCATTGGTTTAACATTTTATCGTCATAAAGTAAATTCTGATTACATGCATGCATCATTTTGTAAAAAAAT
TCCATCCTATTAGGCGATGGCATGGCAACTGAGTGACGTAACTTGATTACAGGAGGCTTCATAAGAACGAATATCACTCG
CTTGTCCGTGTGCTTCAATAAATTGGAAAGGATGAGGGAGTACGTCATAAATAAAATGAGGAATGGGTACGACTGCCGCT
CGTGTCGCTACTTAGTGGTGGAAAATTTTTGTTTTGTGTGGTATCGAATTGAGACTTTCGAGGCTGCCACTGAAACTTCA
TTAAATTGGCCTCTGCAACTAGCAGCTGGGAAGTTATTCGCCATGCTGCTAGACACTTTCTTCAGCGTCGGTCTTGTTGT
CCGGCTTTCGGTTGTTCCTCGATTGTCGGACCTACCACAACTTCGCCACATCGACCGCACCAATGAGTGGTCCAAAGGCC
ACCCGAAAGAGAAAATAATAAAAGAGAAGGAGAGGAGGGACACTAATATGCTTGCCAGACACTTATGCGCTTCAAAGTAG
CACCATGTATTTCATAGATAGAGTTTTTATATTATCCATTCGCCATGCTACACTACTACAAAAGCAGCTATAGCCAATAT
GAGATACTAATGGCGCATAATAGCCATGTGGTGCGCCATTACTATACCAATGGCGCACCGTAATGTTCGGTGCCGCCGTA
ATGCATCACCCAATAAACACCACAACCACGGTGTGCCATTAGTAAAATTTCTTTAAATTTTCCGGCACAATAATGGCGCA
CCACCGTGGGATGGTGGGCCATTACTATTCAATAATGGCGCACCACTCCCACGGTGCGCCATTGATAATTATGATTAAAA
AATTTCAATTTTATATTCATTTTAAACTACTAATGGCGCACCGTGGGAGGGTGCGCCGACCACTGGATGAACTAGTAATG
GCGCACCGTGGGAGGGTGTCGCCATTACTGGATTGAACAGTAATGGCGCACCATCCACGGTGCGCCGTATCGGCTGTCTG
AAACATTCCCCGAATGCACCCCCCGACCGCCTTTTTTCAGTTTGAAAAAAAAAATGAATAAAATGATAGAAGTAATGAAA
ATAAAAAGAAAATAAAGATTCCCATGTGATATGTGGTCTAGTTGTTAGCAAAGGTGCAAACATGAATTTTCGACTTTTTT
GCCAAAATCTCTCAAGAATTTATTTTAAAAATGGGCATAACTTTTGCATACGAACTCGGATGAAAAGTTTTTACATGAAA
AATCATCTACTCGAAAGTTACATCCGAATTTATGCTGCCACTGAACCTTCAGGAAATTGGCCTCTGCAGCTAACACGTGC
AAATATAGTAGGTACGCTGCTACACACCGTCTCCTGGTTGTATTTTTTTTTTCGATTACCACTTCACTTGTTTCCATGTG
TGGGACTCAATACTTCACCGGCGGTCGCGCAATAAGGAGACGCATTTTGACTGTTCCTCCCGATATGGCGCTACGTCCCT
GGGATGAAAAAAAAAAAGTCATAAGTTTTTTTAATTGCAAATACAATCTTTTGGTAGTTTAATATGTATTTTTTTTAATT
GCAAATGCAATCTTTTAGTGAATTTCAAATATGTGGAATGTATCAACCTTAGGGGCCTGTTGGTACTTCTCCATGGCATC
AAATCCTGAACTCCACCGCAAGCACCATCGCCAGCTCAGGAGCGCCGCGATCGAGCGATCCATTCAGCAGCACGGCTTCT
TTCTCGCTACCATTGGCACGAACTGGCGAAGCTATATGCTTCCGGATATGGCCCGACTAGAGAAATCAGTAGGTGCTCGC
TGTATGTATCGCGCGTGAAATCAGAGCTCGGGCGGTACGTTCATGGCGGTGGCATCAACAGGTAATTTTGACCAAACTCT
CCAAGTCCTGAAGAACACAGGGGCCGGAATGACCAGCTCCACGCGACTCCGCAAAAAATGCACTACGCTCCGCGCCGGCT
TCTGTAGCTGAACTCTAAGGTGGCTTACGTTCGGTTGGACTCCACGCGCGCGGATTCGAGGATTTGAAGCCAGACCACCT
GGCGAACACCCTAGGATTTTACTATCAATGGACTACCATGCCATATGATTCCACACCATCGGTCAAATTACAAAAAATGA
AACTGGCATCGGCACCGCGCCACCAAATGTAAAACTTTTAGCAGCCAATGGTTGCCTTCAACAAGGAGGGTACCGGATGT
TATATCTACGTCATAGGTATTTTGCATTTTGAGAAGGGGCTTGGTTCCTCAACACTAATGGGGTACATTGCTATCACAAT
GTATGCGATCGGTACGAATTGATAAATTTGTCGTTACAATCCATTGGTTTTAACATTTCTATCATCATAGTAGAAGATTC
TGATTACATGCATGCATCATTTTGGCAAAATTTGCATCTATTAGTCGATGGCATGGCTTGTGGGTGACGTAACTTGATTA
CGGGCTTCATAAGAACGAATATCACTCAGCTTGTCCGTGTGCCTAATAAATTGGAAAGGATAGAGTACGTCATAAATGCA
AAATGAGGGATGGGCTGATACTGAAGCGTATAGTACCAACTACTTAATTAATTGGAAAATTTTTTGGTTTGTGTCATTAT
CAATTGAGACTTTTGAGAGCTGCGCTGAAACTTCATTAAATTGGCCTCTGCAACTAGCAGCTGGGAAGTTATTCGCCACA
TGCTGCTAGACACTTTCTTCCCAAGCATCGGTCTTGTTGTCATCAACTTTCGGACGTTACTCGATTGTCGGACACAACTT
CGCCCACATCGACACACCAAACGTTGAAACCGCAAAAAAAAGAGAAAATAATAAAGAGAGAAGGAGAGAGGAGGCACACT
AATATGCTTTAAAGACACTTATATCGCTTCAAAGTAGCACCAGCGAAGGCTGTAGTGAGGTTTTATATTATCCATTTCAT
ATGCTACACTACTACAAAACAGCTACCAATATGGACACTTCGGCGGCGCACTGTAGATGTGGTGCGCGTACCAAACGCTA
ATGGCGCACCATGTGTTGGTGCGCCATTAGTCATGCGTAACAATGGCGCACCACATCCACGGTGGGCCATTGAAGTAAAA
ACCATTTTAATTTTCAAAGCTACTAATGGCGCACCGTAGGATGGTGTAAACTGGTAATGGCGCACCACTCCACGGTGTAA
TATAATTATGTTCAAATTTTTTTCAATTTTTTTTATTTTATTTTTTAAACTACTAATAGCTTACCGTGGGATGGTGCGCC
ATTATAGTTCTAATAATAGCGCACCATCCACGGTGCGCCATTAATTATTGTATTTACAGAATGCCTGGACCGCCTTTTGG
TTTGAAAAAAATGAAAATGATAGAAATGTCAAAGTAAAACCGTCAAAGATTCCTATGTGATGTGGTCTAGTTGTTAGCAA
AATTTACAAACATGAATTTTCGACTTTTTTTTGCAAAAATCTCTCAGAATTTTTTTAAAATGGAGCGCCAACTTTGCGTA
CGACTCGGATGAAAAAAGTTTTTTATATATGAAAAATCATCTACTCGAAAAGAAGTTACATCCAGTTGTGCTGCCACTGA
ACCTTCAGAAATTGGCTCAAAATGGCACACGGTAAATATATTGGGTATGCTACGTCTCCATAAGTAGTTGTAATTTTTTC
GGTCAGTTCAGCACGACATGTTTGTGGGACTCAATACTTCACCACATGAACCGTACCAATAAAGAGACACATTTGACAGT
TCCTCCCGATATGGCGCGCACACGTCCCTAGGATGGAAAAAAAGTCATAAGTTTTTTTAATTGCAAAACCGATGCGGTGA
ATTTTGCAATGTATTTTTTAATTGCAAAATACAATCTTTATTAATTTCCCAATATGTGGAATATCAGCCTTAGGGGCCTG
TTCGGTACTTCTCCATGGCCTCAAAATCCTGAATCGCACCGGCACCAAATATGCAGCTTCTCACGGAAGCGCCGCGATCG
AGCGATCCATTCGGCAGCACAGCGCTGCTTTCTCGCTAGCGGTGGCACGGGCCAGCGGCTATGGGCCGGATATGGCCCGA
CTAGAGAAAATCTGGTTGGTGTAACGCGTGATGGAATCGAACCGGTACGTTCATGGCGGTGGCATCAACGGGTAATTTTG
CAAACTCAACTCCTTAAGAACACGGGAGGCACCGGAATGACCAGCTCCGCGATTCCTAAAAAAATGCTGCGCTCCGCGCC
GGCTTCTATAGCTGAACCACAAAGATTGGCACGTTCGGTTGGAACTCACCGGCAGTTCGAGTTTTGCGAGGAAAGCCAGA
CCACTACCGGAACCTTACACCCTGGGTTTACTACCGTGGACTACCATGCCATATGATTCCACACCATCGGTCAATTGCAA
ATGACAGCATCAACTGTACCCAAATGTAGGTTTAGCAGCCAATGGTTGCCTTCAACAGGAGGGAATTTTCCGGATGTTAT
ATACGTCATAGGTATTTTGCATTTTGAGAAGGGGCTTGGTTCCTCAACATAATGGGGTACATTGCTATCCACAATATGCG
ATCGGTGCAATTGATAAATTTGTCGTTACAATCCATTGGTTTAACATTTCTATCGTCATAGTAAATTGTGATTACAGCCA
TGCATCATTTGTAAAAATTCCATCTATTAGTCGATGGCATGGCAACTGAGTGACGTAACTTGATTACGGAGGCTATAAGA
ACGAATATCTTCGCTTGTCTGTTGTGCCTAATAAATTGGAAAGGATGAGGTACGTCATAAAATAAAATGGGGATGGGCGT
ACTGAAGAACTGTATATAACTACTTAATTAGTGGAAAATTTTGGTTTTGTGTCATTATCAATTGAGACTTTCGAAGGCTG
CCACTGAAGCCTTCATTAAATTGGCCTCTGCAACTATAGCAGCTGGGAGATTATTAGCATGCTGCTAGACACTCTTCGAA
GCATCTGGTCTTGTTGTCATCAGCTTTTCGGTTGTTCCGCAATTGTCGGACCTACAACTTCGCCACATCATTACCAACGG
AAGGTGGTCAAAGGAAGCCCACCAAAAAAAGAAGAAAAAATATTGTAATCGTCTCATCGCTATAATATGGACACTAATGG
CGCACTGTACATTTTGGTGCGCCATTACTAAACTTCTTAATGGCGCACCATGTGTTGGTGCGCCATTAGTCGTCCGTACT
AATGGCGCACCATCACGGTAGTAAAAAAAAATTCTTTTAATTTTTTCAAAACTGCTAATGGCGCACCGTGGGATGGTGCG
CCATTATATCTTCAACGAATGACGGCGCCGCTTCACGGTATATCATCAATTCCTCATTTCAATTTTTTTAATTTTATTTT
ATTTTATTTTTTAAATACTAATGGCGCACCGTGGGAGGGGTGCGCCATTATGGATGAATAATGGCGCACCATCCCACGGT
GATTGCGCCATTAATCAATTAAGCCCAAACATTCCCCTGAATGCACCTATGGACCGCCTTTTCAGTTTGAAAAAAAAAAA
GAAAATGATAGAAAATGTCAAAAAAAAATAAAATAAAATAAGATTCCCCATGTGATATATGTGGTCTAGTTGTTAGCAAA
AAATTACAAACATGAATTTTCGACTTTTAGCAAAAAATCTCTCGAAAATTTTTTTTAAAATGGGCATAACTTTTGCATCC
GAACTCCGGATGAAAATTATTTTTATATCGAAAAATCATCGCTCGAAAGTTACATCGAATTTATGCCACTGAACCTTCAG
GAGGCCGAGCCACCACCTTTACGTACAAATATATTAGCTACATGCTACTACACACCGTCTCCTCAAGTAGTTGTAATTTT
CGGTCAGTTTTCACTTGTTTCCATGTCCGTGGGACTCACTACTTCGCCACATGAACCGTACCAATAAGGGGAGACACGAT
ACGTTCCTCCCGATATAGCTTACACGTCCCTGGGTTGAAAGTCATGATTTTTTAATTGCAAAATACAATCACTGAGTGAA
TTTCCCAATATGTGGAGGTATCAACCTTTGGGGCCTGTTCGGTGCCTATCCGTATCAAATCCTGAACTCCACCGCAAGCA
CCATTCTTCGAACTGCGAGGAGCGCGAATCGAGCGATCCATTCGGCAGCACAGCTTCTTTCTCATGGCGTGGCCTTGGCC
AGCGAGCATATGTGACCCGGTTGACTGCTAGAGAATCAGTAGGTGCTCGCTGTATGTATCTTTTGTGAAATAAGAGCTCG
AACCGGTACGTTCACATGGCGGTGGCATCGACGGTGTAATTTTTACCAAACTCAACTCCTGAAGCAGGGAGCCCGGAATG
ACCAGCTCCGCGACTCCACCGCCACTACGCTCCGCGCCAAACTTCGCGAACTCTAGGAATTGACACGTTCGGTTGGATAC
GCGGATTCGAGTTTGAGAAACCAGACCGCTACCGAACACACCTGGTTTACTATCAATGGACTACCAGCATATGATTCCAC
ACCATCGGTCAAATTACAAATGACGGCATCGGCGCACCATACCAAATGTAAAACTTTTCGCAGCCAATGTTTGCCTTCAA
CAGGAGATTTACCGGATGTTGCTATCACGTCATGGGTATTTTGCATTTTGAGAAGAGGGCTTGGTTCCTCAACTTTAATG
GGGTACATTGCTATCCACAATATGCGATTGGTATCAATTGATAAATTTGTCGTTACAATCCATTGGTTTAACATTTCTTT
ATCGTCATAGTAAATTCTGATAACATGCATGCATCATTTTGTAAAAAAAAAATTCCATCGTAGTCGGTAGCATGGCAACT
GAATGACGTAACTTGATTGCAGGCTTCGCGGAGCAGATATCACTCAACGTGTGTTCCTAATAAATTGGAAGGATAGAGTA
CGTCATAAATAAAATGAGGGATGGGCGTACTGAAACGTACTCGTCTCAACTTCGCCCAATTAATTGGTAGAATTTTTTTG
GTTTTGTGTCATTATCAGGTGGGGCTTTCGAGGGCGCGACTTCATTAAATTGGCTCTGCAGCTAGCAGCTGGAATACGAC
AGCATGCTGCTGACGCTTCTTCCCCAAGCATCCGGTCTTGTTGTCATCAGCTTTCGGTTGTTTCGCGATTGTCCGGACCT
ACAACTTCGCCACATCGATACGGCAGGGTAGGTCAAAGAGGCCACAAAGAAAACCGTAAAGGAGGGCGCTAATATGCTTT
ATGAACCTTATGCTTCAAAGTAACGTATTTCATAGATAGAGTTTTATATTATCCATTTCATATGCTACACTACTTTCAAA
ACAGCTATCGCCAATATGGACTGTGGCGCATGCATGTGGTGCGCCATTACTAAACTAATGGCGCACCATGTGATGGTGCG
CCCATTGATGCAAATACTAATGGCGCACCATCAAAGTGTGCCATTAGTGAACCTTTCAAAACTACTAATGGCGCACCGTG
GGATGGTTGCGCCATTACTATTCAACTAGTATTAACACCACTCCACGGAGCTCGATAACTAATATGTTCAAATTTTTTCA
GGCGCATTTTGGTTTTAAACTGCCTAATGGCGCACCGTGGGAGGGGTGCGCCATTATAGATGAACTAGTAATGGCGCACC
ATCCCACGGTGCGCGATAATGACCCAAACACGAATGCACCCCCCTTGGACCGCCTTTACAGTTTGAAAAAAATAAAGGCC
GAAATAGAAAATGTAAAAAAATAAGAGCTGAAATAAAGATTCCCATGTGATATGTGGTCCTGGTTGTTAGCAAAATTACA
AACGAATTTTCGGCTTTTTTTAGCAAAAGATCTCTCGGAATTTTTTAAAAATGGGCATAGCTTTTGCATCCGAACTCGGA
TGAAGAAGTATTTATATGAAAAATCATCTCTACTCCGAAAAGTTACATCGAATTTATGCTGCCACTGAACCTTCAAGTGG
CCTCTGCAACTAACACGGCGAAATATAATGCGGCTGCATTATACTACACACCGTCTCCTCAAGTAGTTGTAATTTTTTCG
GTCAGTTTTCACTTGTTTCCATGTCTGTGGGACTCAATACTTTACATACATGAACCGGCATTGCCAATAGGAGACACATT
TGACTGTTTCACTCCGATATGGCGCACGTCCCTAGGTTGAAAAAAGTCATAAGTTTTTTAATTGCAAATACAATCTTTTA
TTAGATTTCCCAATATGGAGTATCAACCTTAGGGGCCCTGTTCGGTACTTCTGCGGCCTCAAATCACGATTCCACCACCA
GCTTCCCATCGCCAGCTTCTCACGAGGAGGAGCGCTGCGATCGAGCGATCCATTCGGCAGCACAACTTCTTTCTCGCTAG
CATTAACAGGGGCGGCTATGGGCGGACGACTGAAGTGGTGTTCGTATGTATGTATCGCACGTGAAATAAAGGAAACGAAC
CGGTACGTTCACATGGCGGTGGCATCAACAGGTAATTTTGCAAACTCCAACTCCTGAAGAACACGGGTGCCCGGAATGAC
CAGCTCCGCGACTCCACAAAATGCGCTGCGCTCCGCGCCGGCTACCAATAGCTGGAACTCTAGGAATTGACACGTTCGGT
TGGACTCCACGCGGATTCGAGTTTGAGAAGCCAGACCATACCCCGAACACACTGGGTTTTACTATCAATGGACTACCATG
CCATATGGTTACACCATCGGTCAAATTACAAATGACGGCATCGGCACCATACCAAATGTAAAACTTAGCAGCCAATGGTT
TGCCTTCAACAAGGAGGGTACCGGATGTTATATCTACGTCATAGGTATTTTACATTTTGAGAAGGGGCGGTTTCCTCAAC
GCTAATGGGGGGTACATTGCTATCCACAATATGCGATCGGTATCGAATTGATAAATTTGTCGTTGCAATCCATTGGTTTA
ACATTTCTATCGTCATGAAGTAAATTCTGATTTTATGCATGCATCATTTTTTTGTAAAGATTCATCTATTAGTCGATGGC
ATGGCAACTGAATGACGTAACTTGATTGCAGGCTTCATAAGAACGAATATCCGCTCGCTTGTCCGTGTTCCTAATAAATT
GGAAAGGATAAGTACGTCATAAATAAAATGAGGGATGGGCGTACTGGAAACTGTACTCGTCTCAACTACTTGAGTGGTGG
TAGAATTTTGGTTTGTGTCATTATCAATTAAAGACTTTCGAAGGCTGCCACTGAAACTTCATTAAATTGGCCTCTGCAAC
TAGCAGCTGGGAAGTTATTCGCCACATGCTGCTAGACACTTTCTTCCCAAATGCGGTCTTGTTGTCATCAGCTTTCCGGT
TGTTCCGCGATTGTCAAGGACCTACAACTTCATCGACCGCACCAACGGAGTGGTCAAAGAGCCCACCAAAAAAAGAAGAA
AATAATAAAAGAGAGAAGGAGAGAGGAGGCGCACTAATATGCTTTATATAGACGCCTCGCCCGGTAGCACCATGTATTTC
ATAGATAGAGTTTTATATTATCGTTTCATATGCTACACTACTACCAAAGCAGCTATCGCTAATATGAGGATAATGGCGCA
CTGTACATGTGGTGCACCATTACTAAATACTAATGGCGCACCACGATTTGGTGCGCCATTAGATTAATACAAATGGCGCA
CCATCCATGGTGTGCCATTAGTAATTTCAAAACTACTAATGGCGCACCGTGGAATTGGTGTGCCATTACGCTCAGCCAGT
AATGACGCCACTCCCCGGGTGCGCCGATAATGTTCAAATTTTTTTCAATTTTTTTTTTATTTTATTTTTTTAAACTGCTG
TGGCGCACCGTGGAGGGTGCGCCATTATAGATGAATAGTAAATGGCGCACCATCCCACGGGTATATCAATAATTGGCATT
TGAATGCACCCCTTGGACCGCCTTTTTTCCAGTTTGAAAAAAAATAAAAGAAATGATAGAAATGTCAAAAAAAATAAAAT
AAAATAAGATTCCCATGTGATATGTGGTCTAGTTGTTAGCAAAGGAATTACGAAACATGAATTTTCAACTTTTTTTTGCA
AAATCTCTTGAGGAATTATTAAAATGGGCACCAACTTTTGCATCAAGACTCGGATGAAAAAAGTTTTTATATGAAAATCA
TCTGCTCGAAAAGTTACATCGAATTTATTAACGCCACTGAGCCTTCCAGGAAATTGGCCTCTGCAACTAACACGTGCACA
CCGTCTCCTCAAGTAGTTGTAATTTTTTTTGGTCAGTTTTCGCGTGCCCGCATGTCTGTGGGACTCAATGGCATACATAG
ACCGTATTACCAATAAGAGGGGCGTTTGACAGTTCCTCCCGATATGGCGCACACGTCCTAGGATGAAAAGTCGCGGAGTT
TTTTTAATTGCAAAAAATAAATCTTTTTTAATTGAAGATTTCCCAATATGTGGAGATATCAACCTTAGGGGCCTGTTCGG
TGCTTTACCGCTGGCCTCAAAATCCTGAACTCCACCATAAGCTACATGCCAGCTTCTCACGAGGCGCCGCGATCCGAGCG
ATCATTTGGCAGCACAGCTTCTTTCTCGCTAGCATTGGCACGGGCCAACTGACTATAGACCCGGATGGCCGACTGAAATC
AGTAGGTGCTCGCTGTATGTATCGCACGTGAAATGAACGAACCGGTACGTTCACTTGGCGGTGAAAGCGTCAACAGGTAA
TTTTTGCAAGCTCCAACTCCTGAAGAACACGGGGCCAGGAATGACCAGCTCCGCGACTCCACAAAAAATGCACTGCGCTC
CGCGCCGGCTTCTGTAGCTGAAATCTGAATTGACACGTTCGGTTGGATACGCGCAGATTCGAAGGGATTTGAATGATATC
TTCCGCATACCAGGTGAAAAAAATAAGGTAAAAAAAAATGGTAATGGCGCACCTGCCCACGGTGCGCCATTACCATGCTC
TCTGGCTGAGCGGTATCCTCTCCTCCTTTTACTCTTCATTTCTTCTCCTCACTCCACCTCTCTCCTCCACTTCCATCTCC
TCCTCTCCCCTCCACTCCATCTTTCCTTCTCTCCTCCACCATGCCTCTCCTCTCAGGCCTCCTCCTCGTCCTCTCCGGCG
ACTTTCTCCTCCTCTCCGGCGACCTCCTCGTCCACTCCTCTGCTCCCTCCCCTCCCCTCTGGTTTCTCCTCCCTCTCCTC
TTCCGGTGAGCTCCTCCTCCCTCCTCTCCGGTGGGCTCCTCCTCCCACCTCCTCTCCGGTGAGCTCCTACTCGCTCCTCT
CCGGTGAGGCTCCTCCTCCCTCCTCCGGTGGGCTCCTCCCTCCTCTCCTCCCATCCCTCATGGTTCTCCTTCCTCCTCTC
CGATGCTCCGGTGAACTCCTCTCCGGCGACCTCCTCCTCCTCCGGCGATGTAGGCGAGCACATCGTGACCTCCCCTCCTC
CTCCTCTCCGGCGAACTCCTCTCCGGCAAAGGAGCGGCGAAAGAACGTACAAGATCAAAAAACGGAACAAAATTTGATAA
TATCTGATGCAAAAGAGCAGGCAAAAAAATGGGCAAAAAACCGCGATCGGTCCAAATTCAAAATTCAAAAATAGCAATGG
CGGCGCACGGTGGGGTTAGACGGTGCGCCACTACTATTTCCCGCCTTCAAAATTCAAAATACTAGCTGGCACCGTAGCCT
GCTACTAATCGCGCACCAGTGGCTATACTAATGACGCGCAGTGGCCTGCTAGTGGCGCTGCCATGGCATATACTAACGCC
AGTGGTGCGCCGATGGCTCACCAGACTACTAATGGCGCACCACTGGTGCCATTGGTAAAATACTGGTGGCGCACCAGTGG
TGCGCCATTAGTCAAACAAAACTGGTGCTTGCGCCACTGGTAAGCTAACTTTTTCTGAGCCGAGGTGCTGGTATGATTTG
CGAAGCGGTAGATGTGGCCATGTAATACTTTTGTGGGCGGTGACCGAAAATTGCATAATTATGATGTTATTCATGGCAGT
AATCACGCCTGCGCATCACGTCTATGACAGTGAATAGGCTCACATGCATCAGGCCTTGTTGCTCCAGCAATCGACCGCTA
TCTGGGATGCATCTATGGTGATGAAGTTAATGGCAAACCACAGTAACGCCTTGTAAGCGGTATGACTTCATGATCTGGAT
AAATTAAGCTCCAAGCAATATGAATAAAGTAACTCTAATCTTGAAAATACGTATATCTTTTTTATCTAAGACAAAATGAT
TATTGCCTTGTATACTATCTTGTCGACAACGACCTTAATACTACTTATTCTAATTGCTAGTATGGGAAAAACGGCCAACA
AATATATTGACAGTACATCATCACGTGATGTCATTTGTTTCGAATACTATGGGATGCCAATTTATGCAAATCTGATTTCC
ACTGCAACAGTTTTTTTAATTGAGAGCGTGAATCTACGCCACAACACTCTTTGTGGAGCGATGTAAAGAACCGGACTGCT
CTAGATTCTTTTTTTTGTCCATCGGGTGTGGCGGCCAAGTCAAAATAATCTTATCTGTGACATGAATCACGCCATCACCC
TTTGCCTTTACAAAGGTGTGAAACAAGGACTCCTCAGGTTACTTTTGTCCTGCGAGGAGTTGCCTTGAGTGCTTGTAATA
CCTTTCTGGTTTCAATCCGGCCTGAATCAAAAACGTTTGTTATTAGTAAGCTTCTTTAAATCTGTCCCTTCTTTTTTTTT
TGCTAGTTGGAAATCTTGTCTGTTCATTTTTCTACCGTTTAATAATGTAATAGATAGATATATTATGGATTATGCGCATC
CATCTGATGTAATTAATTTCCCTCAATTAGTCCGAGGGAATGATAGCTGAGCAATATGACTTCACTACAACTTTCTAATA
AAGGTAACTAAGCAATATGAGCATGATGTGGACAAAGTAAACTCAAAGCAGTATGAATAAGAGCCCACCGTTTTATCCTA
AATGGAAATAATTCAAATATGTGCTCACCAACCCTTCTGTCACTGGGTGGGACTTACACGGTCAACCATTACAAAGCACC
TCCTGCATTATAAATCAAAATCTAGTCGTCAACCCAAACGGATGAATCAAGAGAAATACATAGCTATCAAAATCATGCAT
AATGAAGTTCAGAAAGACGTTGACAATGAATAATCTGATCGCCGACCTAATTCATCGGATCTATATGGAAGATGAAATAA
ATGCCATCTATCTACAAGCTATGTACCCATAGGTTTGTGGTTAAGTACTCACACATCATCAGGAAGGGCGGCAAGGTTGA
TGTAGAAGCCTTCCATGATCGGTTCCACATGCAGTAGAGGGAGTACCGGAAAGGCCTCCTAATGGGATCGCCCGGAAGGA
GTTGCAGGCATTAAAGAATTGTCAGGAGGATCTTGGGTGGTTTCCCTATGAAAAAAAATCTTTCAGACGAAACCACGTAA
GCTCCTGAGCATCAGGACGTGCCTACCCCAGGGGTGTGCCCTGGCATTGTTGTCTCCTCATTTGTCCTCTGGTCTCCTAC
TGGAAGCTTCTAGGGCTCATTCTTTAAAGAAAAGATAGTAAAGGGTTCCATATCATTTGGACTCCGTTTGGTACATATTT
TCCTGAAACAAGAGACAAGCACAAAATAGCCACTGGCACTGGGCACTGGGTTAATAGGTTAGTTCCCAAAATAATTTAAG
TTGCATACTCAGCATATGAAGTATTGAATATTGATAGAATATAACAATATATGAATATAGATACGTTGGCGATGTCACCC
TATTCTCTCTAGTGTGGATATGAACTTTAGGTCTCAAATTACATGTGATGGCATACATATAATGATCTATCAAATGTCGC
CATTTTATATTGATTCGTACATGTGCTTCCACGAACCCTATATCAATGATGATGATGACCGAAACCCTGACCATATCAAC
ACGTAAATAGGAGCTTAACTACTCCATACCGTCAAGCGAACTAAATGCAATAACTTGTTGCAAGCTAAATTAGTATGTAC
CAACATTGGAGATTAGATTCTTTTTTCCACTTGGGACATTAGGACGAGTGTACTGATATTACATCCATCACGGGGATTTT
GCATTTGATATGGTTCTTCGTTTCTCGAGCATAATGGATTACCTTGTTGTCCACAACAGACGATCATGTAGAGTGGCTGA
ACTGTGGTGATAATTGTTGATAGTATTTCAATAATCATAGTAGGGTATTTGGAATACGCACATTCATCCTTGTGGTGGGC
GCATCGTAGCCATGATCATGCTTCATAGCATGACTTGATGATAGCGATCAAATAAAATCGAACGTGACTCGCTTGCTCGT
TGTCCCTAATTTGAAAGGACAGAGTACGTCATTAATAAAGCTAGTGGTACATAATATAAGTCCTACTCCTTACCAACTAA
ATAGATTAGAAAATTCTGGTCCATTGCACCATTATCAAAATAAAGTGCGATATTCATAGGCTGCCACTGAACCTTCATGA
AATTGGCCTCTCCAACTAACGCGCAGTATATATTAGCTACATGCTACTACACACTGTCTCGAGAGTTGTTGTCATTTGCC
GTTGTTTTACTCAACATGTAATAGGACCCGCTGCTATACATGAACCGTACCAAAAGAGACACGCTTGACGAAAGTTCCTA
CCAATGACGCACGTCAGGGACGACAAACTCATATGTTTTTTAGAGACGAAACACAATCCTCTTAATGAATGTCCCAATAG
GTGGAGATATCAGCCCGGTCTCTTTATCAATGGACTACCATGCCATATGATTCCACACCATCTGTCCGAGTGCAAATAAG
GGCATTATCATACTAAATGTAGAACTTCTCATAATAAAATGGTTTCCTTTATTCAGGAGACATGGTGTTTATATCTACGT
CACAGGAATTTGCATTTTGAAGGGTATCGGTTCCTCAAGACCTAATGTGGGTTGTTGTTGTCCACACAATATGCAATCGG
TTCAAATTGATGAATTTTCATTATAATCATAGGATAAATATTGCATTATAATTTTGTAACCATTTTCTGTCTATTAGTCA
ATGGAATGGCAGTTCAGAACGTAACGTTATAACAGCTTCATAAGAGCTAATACGACTCGCTTGTCCATCCGACTGAAATC
AATCGGAAAGGATAGAATGCGTTGCAATTGAAGTGAGGGATGGGCATAATAATTACCTCCTCTCAATGAAACATTAATTG
CGAAAAATTTGGTTTCATCATTAGTGGAAAGAGGATAATTCGAGGCTGCCACTGGGAATTGTGAAATTGGCCTCTGCAAC
TAGAAGTTGTGAAAGATATTCGCCATATGCTGCTGGTTTTCCTTTGCCAGTTTCGGTCATTACCGGCGTCAGCTTTCAGT
GGTTCCTCGTTTGTTTGGATCTACTACTTGGCCCACATCTACCGCAGAAAGGTCAAAAGAGCCGCGAAGAAAAGAGAAAG
GAGAAAAAAAATAAAAAAAAAATTGAGAAAAGGAGGAGGAGGCGCTATACTATCCCTTTATATACGCTTGTATTGTACTT
CAAAGTAGCGCCATGTATTTCAAATATAGAGTTTTCATGGTAGTAGGATTTTTTTACATTACATTAATTGGCTCGTATAT
TCCGTCCTTGAGCTTTCAATTCTTGATGTCGTCATGAGTAAGCAAGTTCGATCCGCACCAAGTTAGTAGCATTAGGAGAG
CTTTCATGCACTTATGGTTCCGGTATCTGTTTCACGACAATCCATGCGATACTCATGATAATGCAGTGATTGTAGAGGAC
CCTCAATTGCTAATGATCAACCTGAAGTGATGACGAGAAGTCGTTCCTATTTTTTGTCTTCTTATAAATCCCAGCATCAT
TCTATTTGCCATCATAAGTGCTAAGGCCACTTCTTGTAAGTTCATCATTGAGCAGTACTATAAGTAGTTGAAAAGGTTCA
TCATAAATATTAATTGTTTGACTGAAACTCTAGGTTGTGTATGATAAAATGTTGAATATGAAGCGAATACAGAACGATTG
CGGACATGATATGAAGCGGAGTGATTGTTATTACATAAAAAACATTATTCGCCGAAAATCCAATAGTGATTTTTGTTTTA
TTTGATGTTACTTGCTTATTATCAAATATAGATTGTCAGTTTGATTAACATTTACGGTTGAAGACCATGCGGTAGAAAAT
GATTATGTTGTTGATTAAAAAATATAGAAAGTGCGCTCGGCTACTAAATATAGTTAGTTCCCAAAATAATTTAAAGTTGC
ATATAAAGCATATGAAGTATTAAATATTGATAGCATATAACAATATGAATATATAGATACGTTGGAGACGTGTCACCTGT
TTTCTAGTGTGGACATGAACTTTAGGTCTCAAATTGCATGTGATGGCATATAATGATCTATCAAATGTCGCCATTTTATA
TTGATTCGTACGTATTGCTTCCACGAACCACCATCGGCGTGATGATGACCGAGAAACCTGACCGAATCAACACGTAAATG
ACATCTATCGTCAAAGCGAACTAAGTAAACGCTTTGTTGCAAGCTAAATTGGTATGTACCAACATTGGAGATTAGATTAT
TTGTCCACGACGGACGTTTTAGGACGAGTGTATTGATGTTACATCCATCACGAGGGATTTTGCATTTTGATATGGTTCTT
CGTTTCGCCAGGCATAATGGATTACCTTGTTGTCACAACAGACGATCCATGTAGAGTAATGAATTTGTAGGTGATAATTC
ATTGGATATAATTATTTCAATAATGTGGTACGTTCCGCACATTCATCCTTGTGGTAATTTTCGTCTATTATGCGACGAAA
TGGCAGCTAAGCAACATGATTTGATGATAGCGATCAAATAAAATCGAACGTGACTCGCTTGCTCGTTGTCCTAAACCTGT
TTGAAAGGATTTACAGTACGTCATTAACCAGAGCTTGGTATTGGTACATAATATAAGTCCTCCTCGTAACTAAATAGATT
AGAATTCTGGTCCACATGCCATTATCAAAATAAAGTGCGATATTCATAGGCTGCCACTGAACCTTCATGAAATTGGCCTC
TCCAACTAGCACTTGCAAATATGGCTACATGCTACTACGCACTGTCTCCGAGAGTTGTTGTCATTTTGCCATTTGTTTTA
CTCGCTTCCATGTCTGTGGGACCCACTTCACCATGAACCGTACCAAAGAGGTTCCTACCAATATGACCCTTTACGTCCAA
GGGACGACAAATCGCATAAGTTTTAGAGACAGAAACACAATCCTCTTAATGAATGTCCCAATAGGTGGAGATATCAACCC
TAAGGTCTCTTTATCAATGGACTACATATGATTCCACCATCTGTCAAATTACAAATAGGAGCGCACGGTATCATACTAAA
TGTAAGAACTTCTAAGCAAATGGTTTCCTTTAACTAGGAGGGTACTGGATGTGTTACATCTACGTCACAGGAATTTTGCA
TTTTGAGAAGGGTATCGGTTCCTCAAGACTAATGGGACATTGTTGTCCACAATATGCAATCGGTTCAAATTGATGAATTT
TCGTATAATCCATGGGATAAATATTACGTGTGCGCAATTTTGCTTAACCATTTCTGTCTATTAGTCAATGGAATGGCAGT
TCAGAGACGTAACTTGATTATGACAGCTTCATAAGAGCTAATACGACTCGCTTGTCCATCTGGCTAATCCAATCGGAAAG
GATAGAGATGCGTTTACGTGAAGTGGGGATGAGGCATAATGAAAGTGCACTCCCTCTCAATGACAATTAATTGCGAAATT
TGGTTTCTGTCATTGAGTGGAAAGAAGGGTCGTTCGAAGGCTGCCTCTGAAATTCATGAAATTGGCCTCTGCAGCTAGCG
GCTAGTTGTGAAGATATTCGCCATATGCTGCTACATGGTTTCTTGCCAGTTTCGGTCATGCCGGCGTCAGCTTTCGGTGG
TTCCTCATTTGTTGTTGGATCTACTACTTCGCCACATCTACCGCACCAAGAAAGGTCAAAAGGCCCGCAGAAAAGAGAAA
GAAAAAATAAAAAAAAAAGAAAGAGGGCACTATACTATCAGCACATAATACTTCAAAGGTAGCATGTATTTCAAATGTAG
AGTTTTTCATATTATTCATTTTCATATGCTAGTAGGTTGCCCGTTACATAAATTGGCTCGTATATTCCGTCTGCGGAAGA
AAGCTTTCTCAAATCTTGATGTCGTCATGAGTAAGCAAGTTTGATCGCACCAAGTTGACATTGGAGCTTTCATACACTTA
TGGTTCTAGTGTATGTGTTTCACGACAATCCATAAATCCTCATAGTAATACCGATTATGGGACCCTCAATTGCTAATGAT
CAACCACGTGATGGCCAGTCGTTCTTATTTTTTGTCTTCTTATAAATCCCAACATCATTCTATTTGCCATCATAAGTGTA
GACCGCTTCTTAAGTTCATCATTATGAACAAAGTGCTAAGTAGTTGAAAAGGTTCATCATAAATATTAATTGTTGACTGA
AACTCTAGGTTGTGTATATGATAAATGTGAATATGACAAATCCTCGATTGATGGGGACATGATATGAAATAGGAGTATTG
ATTGGTATTACATAAAACATTATTCCTTGAAAATCAATAGTGATTTTGTTTACACATTTTGATGTTACTTACTTATTATC
AAACCTGGGTGTCGCTTTGATTAACAAATTCCCTGAGTTCAGACCATAGTAGAAAATGGTGTTGTTGATTAAGAAATATA
GAAAGTGCGCTCCAGCTACTAAATAGGTTAGTTCCCAAAATAATTTAAAGTTGCATATGAAGCATATGAAGTATTAAGTA
GATAGGATATAACGTATGAGCCTAGATACGTTGGAGGCAATGTCACCTGTTTCTCTGAATTGGATATGAACTTTTAGGTC
TCAAATTACATGTGATGGCATACATATAATGATCTATCAAATGTCGCCATTTTTTATAATGATTCGTACGTATTGGCACC
GCGAACCCTATATCAATGATGATGATGACCGAGGAAACCCTGACCAAATCAACGCGTAAATGAATTGCTTCCCCATATCA
AGTCCAAGGCGAACTAAATGCAATAACTTGTTGCAAAGCTAAGTGTGTGCTGCTTGTTGGAAGTTGAATTTCTTTATCAC
GACGGACGATTTTTAGGACGAATACTGATGTTACACATCTGCATCACGGGGATTTTTTAGAACGATGTATTTCTTCGTTT
CTCGAGCATAATGGATTACCTTGTTGTCACAACAGACGATCACATGTAGACTAATGAATTTGTGGTGATAATTCATTGGA
TAATTATTTCAATCATCATAGTAGAATTTTGGAATACGCATTCATCCTTGTGTAATTAATCTCTCCCTCTATTAGCCGAC
GAAATGGCGGCAACGACATTGATAGCGATCAAATAAAATCGAACATGACTCTAAGCAGCGCTCGTTGTCCAAATATATTT
TGAAAGGACAGGAGTACGTCATTAATAAAACTAGTGATGGTACATCATAGAAGTCCACTCCTCGCAACTAAATAATTTGA
AAATTCGGTGTTTCGGTATCAAATTAAAGTGTGATGTTCATAGGCTGCCATTGAACCTTCATGAAATTGGCCTCTCCAAC
TAACTTGCAAATATATTAGCTACATGCTACTACACACTGTCTCCGAGAGTTGTTGTCATTTTGCCATTGTTTTACTCCTT
CCCTGTCTGTGGGACTCACTTCTTCGCCCACATGAACCCGTACCAACAAAGGAGACACGTTTGACAGTTCCTACCAATAT
GACGCACACGTCCAAGGGACGGCAAACTCATAAGTTTTTTAGAGACAATAAATCCTATCTGTGGATATACGGCGGGTGGG
TATCATTTCGGTCTGTATAAATGGATACCGTACCATATGATTCCACCATGTGAATTTCCATAAGGGCATACGGTATCATA
CTAAATGTAAGAACTTTTCACAGCAAATGGTTTCCTTTAACTAGGAGGCACTGGATGTATATCTACGTCCACAGAATTTT
GCATTTTGAGAAGGAATTATCGGTTCCTCAAGACTAATGGGTTACATTGTTTTCCACAATATGCAATCGGTTCAAATTGA
TGAATTTTTTCATTGCAAAATCCATAGGATCAATATGCGTGTGCAATTTTGCTAACCATTTCTGTCGATTAGTCAATGGA
ATGGCAGTTCGAAGACGTAAACAGTTATGACCTTCATAAGAGCTAATACGATTCGGTGTCCATCGGCTTAATCAATCGGA
AGGATAGAATGCGTTGCAATTGAAGTGAGGGATGGGCATAATGAAAAGTGCACTCCTCTCAACGACTTAATTAATTACGA
AAAATTTGGTTTCTGTCATTAGTGGAAAAGGGTCGTTCGAAGGCTGCCTCTGAGTACCGTGAAATTGGCCTCTACAACTA
GCGGTTGTGGAAATATCGCCATATGCTGCTACATGGTTTCTTTTGCCAGTTTCCGGTTATGCCGGCGTCAGCTTTCAGTG
GTTCCTCTGTTTGCATTTGGATCTAATACTTCACCACATCTACCGCACCAAGAAAGGTCAAAAGCCCACAAGAAAGAGAG
AAAAGAAAAAAAAAAATAAAAAAAAGAAAGGAGAGGAGGCCACACTGCACTATCCTTTATACACCTTGTACTTCAAAGTA
GCACCATGTATTTTCAAATAACTTTTCATATTATTCATTTCCATATACTAGTAAGTTTTTACATTACCAGTGGCTCGTAT
ATTATTCCGTCGACGAGCTTTCTCAAATCTTGTTATCGTCATAGGTAAGCAAGTTTGATCCATACCAAGTTAAGCGCTTA
TTAGGAGAGCTTTCATACATTTTATGGTTCCTAGTGTATCTGTTTCACGACAATCATGTAATCCTCCCTTAGTAATACCG
GTGTAGGACCCTCAATTTGCTAATGATCAGCGCATTGATGACAGTCGTTCCCTATTTTGTCTTCTTATAAATCGCAGGAT
CATTCTATTGTCATGGTGCTAAGATAGCCACTTCTTGTAAGTTCATCATTGAACAAAGTGCTAAGTAGTTGAAAAGGTTC
ATCATAAATATTAATTGTTTGACTGTTTGAAACTCTAGGTTGTGTATGATAAAAAATGTTGAACCATGACCAAATCCTCG
TTGATTGGGGACATGATATGAAATAGGAGTACTGATTGGTATTACATAAAAACATTATTCCTTGAAAATCAATAGTGATT
TTTGTTTTACTTTTATGTTACTTGCTTATTATCAAATATAGATTGTCAGCACAGTTAAGGAAATTCCTTGAGTTCAGACC
ATGATGAAAATGATTATGTTGTTGATTAAAATATAGAAAGTGCAGTCAACTACTAAATATAGGTTAGTTCCCAAAATAAT
TTAAAGTTGCATATAAAGCATATGGAAATTACATTAAATATTGATAATATAACAATATGTGAATATAAGATACGTTGGAG
ACGTGTCACCTGATATTCTCTCTCTGGTGTGGACATGTACTTTGGAGTCTCAAATTACATGTGATGGCATATATAATGAT
CTATCCAAATGTCGCCGTTTTATATTAAGTTCATTACATGTGCTTCCACAAACCCTATATCAATGATGATGACCGAGAAA
CCCTGACTAGTCAACACGTAAAATAGACTTGTATCAAGTCAAACGAATAAATGCAATAACTTGTTGCAAGCTAAATTGGG
GATAATATTGCCAACATTGGAGATTATGTTATTTTCCATGACGGACGATTTTAGGACGAGAGTAATTGATGTTACATCTG
CATCACGGGGATTTTGCATTTTGATATGGTTTCTTCGTTTCTCGCGCATATTTGGTTACGCCATTGTCCACAACAGATTG
ATCCATGTAAATTAATGAATTTGTGGTGATAATTCATTGGATAATTATTTCAATCATCATAATCATTTTGGAATACACGT
ATTCATCCTTGTGTAATTAATTTCCCTCTTGGGTACGGTAACTGGCTACACTGTATGACTTTATGATAGCGAATCAAGTA
ACAAACGTGACTCGCTTGCTCGTTCTAATATATTTGAAGGACAGAGTACGTCATTAATAAAAATAGTGGTAATTTTTATA
ATGATCCCACTCACTGCAGCCAAATAGATTAAATTCTGGTCCATGCACCATTATCAAATTAAAGTGCGATATTCATAGGC
TGCCACTGAAGCTTCATGAAATTGGCACTATCCAACTAACACTTGCAAATATATTGGCTACATGCTACTACACACTGTCT
CCGAGAGTTCTTGTCATTTGCCGTTAAAGTTTATACTCAGCTTCCATGTCTGTGGGACTCATGTATACATGAATTACGTA
CCAACGAGGAACACGTTGCGATTCTAATATGACGCATGTCGGGACGACAAACTCATACGTTTTAGAGGCGAAATACAATC
CCTCTTAATGAATGTCCCAATGAATTTGGAATGTCAACCCTAAGGTCTCTTTATGAATGGTTCAGCATTATATGATTCCA
CACCATCTATTGAAATTACACATAAGGGCATACGATATCATGCAAATGTAAACTTTTTTCACCTTAAATGGTTTCCTTTA
ACTAGAAGGTACTGGATATTTATATCACGTCAAAGGAATTTTGCATTTTGAGGAAGGTATCGGTTCCTCCAAGACTAATG
TGGTTGCATTGTTGTCCCTGTGTACAATCGGTTCAAATTGATGAATTTTTTCATTATAATCCATGGGATAAATATTACGT
GTGCATAATTTTGTAACCATTTCTGTCTATTAGTCAATGGAATGGCAGTTCAGAGACGCTAACTGATTATGACAGCTTCA
TAAAAGAGCTAATACGCTCGCTTGTCGATCGGGCCTAATCAATCCGGAAAAGGATAGAATGTCACGTTGCAATGAGAATT
GAAGTCGGGATGGGCATAATGAAAGTGCACTCCTCTCAACGGCTTAACTAATTGCAGAAAAATTTGGTTTCTGTCATTAG
TGGAAAAGGTCGTTCGGAAGGCTGCCACTGAAATTTGTAAATTAGCTCTACAATAGCAGTTGTGAAGATATCATATATGC
TTTATATGGTTTCTTTACCAGTTTCGAGTCATGCCAGGCGTAAACTTCAGTGAACACTCGTTTAATTTGGATTTGTCTTC
GCCACATCTGCTTGCCAAGAAGGTCAAAAGGAGCCACCAGAAAGAAGAAAAAATAAAAAAAAAAAAAAAAAAATGGAGAG
GGGGAGCACACTATACTATCGCTTTATACGCACTTGCACTTCAAAGTAGCACCATGTATTTCCAGTATAGACTTTTCATA
TTATTTGTTTTCATATGCTAGTAGGATTTTTTACATTACCGGTGACTCCGTATATTCTGTCGACGAGCTTTCTCTCAAAT
CTTGATGTCGTCGCAGGTAAGCAAGTTTGATCGCACCAAGTTAGTAACATTAGAGCTTTCATACACTTATAGTTCTAGTG
TATCTGTTTCACGACAATCCATGTAATCCTCATAGTAATACCGATTGTAAGGACACTATTTTAATGATCCAGCCACGTGA
TGACAGTAGTCCTTCCTATTTTTTGTCTTCTTATAAATCCGCATCCCTCTATTTATATCATAAGTGCTAAGACCACTTCT
TGTGAGTTCGTAAGTGGGCAAGTGCTAAGAAATGAGTTGAAAAGGTTCATCATAAATATTAGTTGTTTGACTGAAACCTA
GGTTGTGTATGATAAAATGTTGAATATGACAAATCCTCGATTGATTGGGGACATGATATGAAATAGAATTGATTGTTATT
ACATAAAAACATTATTCCTTGAAAATCAATAGTGATTTTTTGTTTTACACTTTTGATGTTACTTGCTTATTATAAATAGA
TTGTCGCTTTGATTAAAGAAATTCCTTGAGTTCAGACCATGATGAAAATGGTTATGTTGTTGATTAAAATATGAAGATTG
CACTCCAACTACTAAAATATGTTAGTTCCTACAAAATAATTTAAAGTTGGCACCGGCTTATACTTGAGAGTATTAAATAT
TATTTGATAGCATATAACAATATATGAATATAGATACGTTGGAGACGTCTCACCTATTCTCTTTAATTAATGAACTTTCG
TTCTCCAGTACATAGCGGTGACATACATATGAGATCTATGGAACAACCGCCATTGATTCCGGCATGGTAACTTCCTGTCG
TGGGCCAATCAGCATGACGGGCATATCGGTCGGCAGAACCAAAAGTATAATAACTTGTTACCCAAGCCCTAAATTAGTAT
GTACCAACATTGGAGATTATGGTTTAGCACCGGCGAGACGATTTTAGGATAAGTGATGTTACATCTGCATCACGGGGATT
TTGCATTTTGATATGGTTCTTTGTTTCTGCTTGAGGCATAATGGATTACCTTATTTGTCCGCAACAGACCCGATCCATGT
AGAGTAATGAATTTATTGGTGATAATTCATTGGATAATTATTTTCAATCATCGTATTAAATTTTGGAATACGCATTTATC
GTATGTAATTAATTTCCCTCTATTAGCCGACGAAATGGCAGCTAAGCAACATGACTTGATGACCAGCGATCAAACCAACT
CAAACGTGACTCGGCACTCGTTGTCCTAATATATTTGAAGGACGAAATTGCGTCGTGTAAAACCAGTGATGGTACATAAT
AGAAACTCGTCACCGCAACTTCAATGGGTAAGAAAATTCTGGTCCATGCCATTTATAAATTAAAGTGTGATATTCAGGTA
CCACTGAACCTTCATGAAATTGGCCTCTCAACTATTTTGCAAATATATTAGCGTACCTGCTCTCGAGTTTACTTTGTCAT
TTTTGCCATTTGTTTTACTCCTTCCATGTCTGTGGGACTCACTTCTTCGCCATGAACCCGTACCAACAAAAGGAGACACG
TTTGACAGTTCCTACCAATATGACGCGTCGGGACGACAAACTCATAAGTTTTAGAGACGAAATACAATCCTCTTAATGAA
TGTCCCAATACGGTGGGAGATATCAGCCTAGGTCTCTTTATCAATGGACTACCATGCCACTTCGATTCATGTGAAATTAC
ATAGGGCATACGGTATCATACTAAATGTAAGAACTTTCGCAGCGATGGTTTCGCTAGGAGGGTACTGGATGTTATACATG
CAGAATTTTTTGCACTTTGAGGGTATCGATTCACTGAACTAATGGGTTACATTGTCCACAATATACGTCGGTTCAAATTG
ATGAATTTTTCATGATAATCCATAGGATAAATATTACGTGTAATTTTGTAATCATTTTCTGTGTGATCAATGGAATGGCA
GTTCAGAGACAGTTATGACAGCTTCATGAGCTAATACGACTCGCTTGTCCATCGGCCTAATCGAAATGGAAATGATAGAA
TGCGTTGCCGAATTGGAAGTGAGGGATGGGCATAATGAAGATGCACTCCTCTCAACGACTTAATTAATTGCGAAAATTTG
GTTCCTGTCATTGAGTGAAAGGGATGCGTTTCCAGTACCACTGAAATTTCATGAAATTGGCCTCTACAACTAGCAGTTGT
GAAGATATCGCCATATGCTGCTACATGGTTTCTTTTCCAGTTTCGGTCGTGATAAATAGGTGATTTCCTCGTTTGTTGGA
TCTAATACTTCGCCCATCACCGCACCAAGAAAGGTCAAAGAGCCCACTAGAAAAGAGAAGAAAAAATAAAGAAGGAGGAG
GAGGCACACTATACTATCAACTATGCACTTATTGCTTCAAAGTAGCACCATATTATTTCAAATATAGAGTTTTCATATTA
TTCATTTCATATGCTAGTAGAGTTTTTTTTACATTATAGAATTGGCTCGTATATTCGTCGACGAGCTTTCTCAAATGTAA
TGTCGTCATCGGTAAAAGCAGAAGTTTGATCCGCACCTAGTTAGTAACATTAGGAGAGCTTTCATACACTTATGGTTCTA
GTGTATCTGGTTCACGACAATCCATGCAATCACTAAATAATGCAGATTGCCAGGACCCTCAATTATAATGATCAATACAT
TGATGATAATCGTTCCTATTTTGTCTTCTTATAAATCCATGACATCATTCTATTTGCCATCATAAGTGCTAAGACCACTT
CTTGTAAGTTCATCATTGAACAAAGTGCTAAGTAGTTGAAAAGGTTCATCATAAATATTAATTGTTTGACTGAACATTAA
TATGATAAAATTTTAGATATGAGCAATCTCGATTGATTGGGGACATGATATGAAATAGGAGTATTGAATGGTATTAGATA
AAACATTATTCCTTGAAAATCAATAGTGATTTTTTTGTTTACACATTTGATGTTACTTGCTTATTATAAAATATAGATTG
TCGCTTTGATTAAAATTCCTTGATTCAGACCATGATGAAAATGATTGTTTGTTGATTAAAATATAGAAGGGTACACCAAC
TACTAAATATATGTTAGTTCCAAACCATTTAAGTTGCTTATAAAGCATATGAAGTATTAAATATTGATAGCATATAACAA
TATATGAATATAGATACGTTGGAGACGTCTCACCCTGTTCTCTTTGTTGTGGATATGAACTTTAGTTCTCAAATTACATG
TGATGGCATACATATAATGATCTATCAAATGTCGCCATTTTATATTGATTCGTACATGTGCTTCCTGACCCTATATCAAT
GATGATGACCGAGAAACCCTGACCAAATCAACACATAAATAGACTTGCTTCCCCATATCAGGTCAGCAGACTAAATCACA
ATAACTTGTTGCAAGCTAAATTAGTATGTACCAACATTGGAGATTATGTTCTTTTTTTTTACGTGGACGATTTTAGGACG
AGAGTATTGATGTTACATCTGCATCACAGGGATTTTGCATTTGATATAGTTTCTTTGTTTCTTGAGCGTAATGGATTACC
TTGTTGATACAACGAACGATCCATGTAAGAGTATCCAATTTGTGGTGATAATTCATTGGATAGTAAACAAATGTCATGGC
AATTTTGGAATACACGCATTCATCCTTATTGTAATTAATTTCCCTCCTATTAGCCGACGAAATGGCAGCTAAACAACATG
ACGATGGCGATCGAAATATCCAAACGTGACTCGCTTGCTCGTTGTCCTAATATATTTGAAAGGACAGAGTACGTCATTAA
TAAAACCAGTGATGGTACATAATAGAAGTCACTCGTCGCAACTAAATAGATGAAAAAATTCTGGTCCATGCCATTATCAA
ATTAAAGTGTGATATTCATAAACACTTCGGAACCTTCATGAAATTGGCCTCTCCAACTAACACTTGCAAATATATTAGCT
ACATTATGCTACTACACACTGTCTCGAGAGTTCTTGTCATTTTGCCATTTTGTTTTACTCGCTTCCATGTCTGTGGGACT
GCATGCTACGCCATAGACCGTACCAACAAAGGAGACACCTTTGACAGTTCCTACCAATATGACGCACACGTCCAAGGGAC
GGTGGCTCATAAGTTTTTAGAGACGAAATACAATCCTCTTAATGAATGTCCCAATAGGTGGAGAGATATCAACCCTAGGT
CTCTTTATCAATGGACTAAAAACATATGATTCCACACCATCTGTGAGAATTACACATAAGGGCATACGGTATCATACTAA
ATGTAAAGAAATTTTTCGCAGCAAATGGTTTCGCTAACTAGGAGGGTACTGGATGTTATATCTACATCACCCAGGAATTT
TGCACTTTGAGAAAGGGTATCGATTCCTCAAGACTAATGGGTTACATTGTTGTCACAATATGCAATCGAGTTCAAATTGA
TAGATTTTCATGATGATATAGGATAAATATTACGTGTGCATAATTTTGTAATCATTTCTGTCTATTGGTCAATGGAATGG
CAGTTCAGAGGGCAACGATTATGGCAGCTTCATGTAGGAGCTAGCCGACTCGGCTTCAATCATTTCAATCAATCGGAAAT
GATGACCGTTGCAATTGGAAGTGAGGGATGGGCGCAATGAAAGTGCACCTCCTCTCAACGACTTGGTAATTGCGAAAAAA
AATTTGGTTCCTCATTAGTGGAAAGGATAGTTCAGAAGCTGCCACTGAAATTTCATGAAATTGGCCTCTACAACTAGCAG
TTGTGAAGATATCGCCATATGCTTGCGGAACGCTTTTGCCAGTTTCGGTCATGCCGGCGTCAGCTTTTCGATGGTTCCTC
GTTGTTGGATCATGCTTCGCCACATCTACCGCACCAAGAAAGGTCAAAGGCCCACTAGAAAGAGAAAAAAAAAATAAAAA
AGAGAAAAGGAGGAGGCACACTATACTATGCTTTATACACTTGTATGGTAACGTAACATTGCAGAGTTTCGCCATGTGTT
TCTAGCATTGTAGGACTTTGCATTGCATTTGGCTCATTATATTCCGTCGTTGAGCTTTTCTCAAATGCTTAATGTCGTCA
TTAAAGCAGAGGTTGATCGCCACCTAGTTAATAACATTAGGAGCTTTCATACACTTATGGTTCCCTGGTGTATCTGGTTC
ACGACAATCCATGCAATCCTCCTTAGTAACTACCGATTGTAAGGACCCTCAATTACTAATGATCGGCATTGATGATAATC
GTTCCTATTTTTTGTGCTTCTCATAAATCCGCAGCATCATTCTATTTGCCATCGCAAGTGCTAAGACCACTTCTTGTAAG
TTCATCGTGAACAAAGTGCTAAGTAGTTGAAAAGGGTTTCATCATAAATATTAATTGTTTTGACTGAAACTCTAGGTTGT
ATGCCGTGAAATTTTGAATATGACAAATCCTCGATTGATTTAGGGAACATGATATGAAATAGAGATTGAATGGTGATAGA
TAAAAACATTATTCCTTGAAATCAATGAGTGATTTTTTGTTTACATTTGATGTTACTTATTATAAAATATAGATTGTCGC
TTTTGATTAAAATTCCTTGGAAGTTCAGACCATGATGAGAAAATTATTATATTTGTTAGGTTAAAATATAAATTACTCCA
ACTACTAAATATAGGTTGGATTCCCAAAATAATTTAAAGTTGCATATAAAGCATATGAAGTATTAAATATTGATAGCATA
TGGCTAATGCATGAATATGCCGTACGTTGGAGACGTGTCACCCTATTCTCTCTGGTGTGGATATGAACTTTAGGTCTCAT
TACATGTGATTAGCATACATATGTGATCTATCAAATGTCGCCATTTTATATTGATTCATTACATGGCAGCCACGAACCCT
ATACCAATGATGATGATGACCGAGAAACCTGACCAAATCAACACGTAAATAGACTTGCTTCCCCATATCAAGTCAAGCGA
ACTAAATGCAATAACTTGTTTGCAAGCTAAATTAGTATGTGCACCAGCATTGGAGATTATACATTTCTTTTCGACGGACG
TTTTTTTAGGACGAAATAGTGATGTTGCATCACTACATCACGGGGATTTTGCATTTTGATATGGTTCTTCTTCGTTTCTT
GAGCATAATGGATTACCTTGTTGTCCACAACAGACGATCCATGTAAGAGTAATGAATTTGTGAGGTGATAATTCATTGGA
TAATTATTTCAATTATCATAAACGAATTTTGGAATGCACGCATTCATCAACATGATTAATTTCCCTCCCTATTAATGATG
AAATGGCAGCTAAGCAACATGACTTGATGATAGCGGTCAAATAAAATCAGACGTGAATCGCTTGCTCGTTGTCAAATATA
TATTTGAAAGGACAGAGTACGTCATTAATAAAACCAGTGATGGTACATAATAGAAGTCCACTCCTCACATAACTAAAATA
GATTAAGAAATTCTGGTCCATGCCATTATCAGAATTAAAGTGCGATATTCGCAGGCTGCCCACTAAACCTTCATGAAATT
GGCCTCTCCAACTAACACTTGCAAATATATTAGCTACATGCTACTACACACTGTCTCCGAGTTGTTGTCATTTGCGAGCT
GTTTTGCTAGCCCATGTCTCTGTGGGACTCTCACTTCTTCGCCACATGAGCCCGTACCAACGAGGAGACACGTTTACAGT
TCCTGCCAATATGACGCACACGTCCAAGGGACGATAAACTCATAAGTTTAGAGACGAAATACAATCCTCTTAATGAATGT
CCCAATAGGTGGAGATATCAACCCTAGGTCTCTTTATCAATGGACTACCATGCCATATGATTCCACACCATCTGTGAGTA
CATGAAACGCTGGTATCATACTAAATGTAAGAACTTTTCGCAACCAAATGGTTTCCTTTAATAGGAGGGTACTAGATGTT
ATACGTCACATGAATTTTGCATTTTGAGAAGGGTATCCGGTTCCTCAGGGCTAATGGGTTACATTGTTGTCCAAATTATG
CAATCGATTCAAATTGATGAATTTTTCATTATCCATAGGATATATATTACGTGTGCATAATTTTTGTAACCATTTTGTCT
ATTAGTCAATGGAATGGCAGTTGAGAGACGTAACTTGATGACAGCTTCATAAGGCTAATGCGACTCGCTTGTCCATCGGC
CTAATCAATCGGAAAAGGATAGAATGCGTTGCGAATTGAGAAAGTGAGGATGGAGCATAAATGAAAGTGCCTCCTCTCAA
TGACTTAATTAATTGCCACGAGCTGCTTACATCATTAGTGGAAAAGGGTCGTTCGAAGGCTGCCACTGAAGGCTGTGAGG
TATGCACTCTGCAACTAACGTTTGTGAAGATATTCGCCATATGCTACATGGTTTCTTTGCCAGTTTCGGTCACCGAAGCG
TCGGCTTTCGGTGGTCCTCGTTTGTTGGATCTACTACTTCGCGCATCGCACCAAGAAAGGTCAAAGAGGCCCACCAGAAA
AGAGAAAAAATAAAGAGAAAGGAGAGGAGGAGGCACACTATGCTATCCTTTATGCACACTTGTACTTCAAGTAGCACCAT
GTATTTCAAATATAGAGTTTTTTCATATTATTCATTTCATATGCTGAAGTAGTTTTTTACATTACATATGGTGGCTCGTA
TATTCCGTCGACAGGCTTTCTCCAAATGTGATGTCGTCATGAGTAAGCAAGTTTGATCCGCACCAAGTTAGTAACGTGCG
AGGGAGCTTTCATACACTTATGGTTCTAGTGTATCTGTTTCACGACAATCCATGTAATCCTCATAGTAATACCGATTGTA
AGGACCCTCTGGTAGCATGATCAACTGCATTGATGACAGTCGTTCCTTTATTTTGTCTTCTTGCAAATGCGGCATGAAAC
AGAACGCCATCATAAGTGCTAAGACAACTTCTTAATAAGTTCATCATTGAACAAAAGTGCTAGAAAGTACTTGAAAGGTT
CATCATAAATAGTAATTGTTTGACTGAAACTCTAGGTTGTGTATGATAAAATGTTGAATGTAACAAATCTCGATTGATTG
GGACGACGAAATACGGAGTATTGATTGGTATTACATAAAAACATTATTCATGAAAATCAGTGATTATTGTTTACATTTTG
ATGTTACTTGCTAATATCAAATATAGATTGTCGCTTTGATTAAAAAATTCCTGAGTTCAGACCATGATGAAAATGATTGT
ATTTGTTGATTAAAATATAGAAGTGCACTCCAACTACTAAATATAGTTAGTTCCCAAAATAATTTAAGTTGCATATAAAG
CATATGAAGTATTAAATATTGATAGCATATAACAATATGGTGAATATACATACGTTGGAGACGTGTCACCCTGTTCTCTC
TGGTGTGGATATGAACATTAGGTCTCAAATTACATGTGATGGCATACATATAATGATCTATCAAAATGTCGCCATTTTTA
TATTGATTCGTACATATTATACGGACCCTATATCAATGATGATGATGACGGCCTGGTAAAATCGGCGTAAAATGGGCAGC
TGTATCAATTAACCCAGACTAAATGCAATAATTTGTTGCACGCTAAATTAGTATGTACCAACATTGGAGATTAGATTCTT
TTTTCCACGACGGACGATTTTTGGGACGAGTATTGATGTTACATCTGCATCACGGGGATTTTGCATTTTGATATGGTTCT
TCGTTTCTCGAGCATAATGGATTACCTTGTTTGTCACAACAGACGTCTCAAAGCGCCAAAATTAATGGGTGTGGTGATAA
TTCATTGGATAATTATTTCAATCATCATAGTAAATTTTGGAATGCACGCATTCATCCTTGCGTAATTAATTTCCCTCTAT
TAGCCGACGAAATGGCCGCTTAACATGATGACTTGATGATAGCGATCGATAAAATCGAACGTGAATCAGCATACGTTGTC
CGTATATTTGAAAGGACAGAGTACGTCATAATAAAACTAGTGATGGTACATAATAGAAGTCCCTCCTCACTAACTAAATA
GATTAGAAAATTCTGGTCCATGCCATTGTATCAAATTAAACTGCGATATTCATAGGCTGCCACTGAACCTTCATGAAGTG
GCCTCTCCAACTAACACTTGCGAAATAGTGGCTACATACTACTACACACACTGTCTCCGAGTTGTTGTCATTTTGCCATT
GTTTTACTCGCTTCCATGTCTGTGGGACTCACTTCTTCGCCACATGAACCGTACCAGGGAGACACGTTTGACAGTTCCTG
CCAATATGACGCACGTCCAAGGGACGGTATCGGCACCATAAGTTTAGACACGAAATACAATCCTCTTAATGAATGTCCCG
GCAGGTGGAATATCAGCCCTGAGTCTCTTTATCAATGGATTACGTATATGATTCCGCACACCATCTGTGAAATTACACAT
AAGGGCGCCGCAGTGTCGCCACTAAATGTAAGAACTTTTCGCGGCAAATGGTTTCCTTTAACTAGGGTACTAGATGTTAT
GTATCTGCGTCGCGGGAATTTTGCATTTGAGAGAATCGGGACTGCTCGAATTTGTGGGATTTTACATTATTTGTCCACAG
TATGCAATCGATTCAAATTGAGTAGATTTTCATTATAATCCATAGGATAAATATTACGTGTGCATAATTTTGTAACCATT
TCTATCTATTGAGTCAATGGAATGGCAGTTGAAGACGTAACTTGATTATGACAGCTTCTGCGAAGCTAATACGACTCCTT
GTCCATCGGCCTAATCAATCGGAAAGGATAGAATGCGTTGCAATTGAAGTGAGGGATGGGCATAATGAAAGATGCGCTCC
TCTCAACGACTTAATTAATTGCAAAAAAATATGGGACTGTCATTAGTGGAAAAGAGGTCATTCGAAGGCTGCCACTAGAG
CTGTAAGTGGCCTCTGCAACTAGAAAGTTGAAAGATCTTCGCCATATGCTGCTACATGGTTTCTTTGCCAGTTTCGGTCA
TGCCGGCGTCAGCTTTTCAGTGGTTCCTCGTTTATTTGGATCTGCACCTACTTCGCCACATCCTACCGCACCAAGAAAGG
TCAAAAGAGCCCACCAGAAAAGAGAAAGAAAAAAATAAAAAAAAAAAGAGAAAGGAGAGGCGCATACTTATCCTTTATAC
GCACTTGTACTTCAAAGTAGCACCATGTATTTCAAATATAGAGGATTTTCATATTATTCATTTCATATGCTAGTAGGATT
TTTTACATTACATAAATTGGCTCGTATATTGCGTCGACGAGCTTTCTCAAATGCTTGATGTCGTCTCATCAGTAAGCAAG
TTTGATCCGCACCAACTTAGTAACTTTGATAGGAAGCTTTCATACACTTATGGTTCTAGTGTACCTGTTTCACGGACAAT
CCGTAGCAATCCTCATAGTAATACCGATTGTGGGACCCTCAATTTGCTTCAATGATCAACCTCATTGATGACAGTCGTTC
TTATTTTTTTGTCTTCTTATAAATCCCAGCATCGTCCTATTTGCCATCATAAGTGCTAAGACCACTTCTTGTAAAGTTCA
TCATTGAACAAAGTGCTAAGTAGTTGAAAAGGTTCATCATAAATATTAATTGTTTGACTCGAGAAACTCTAGGTTGTGTC
TGATAAAATGTTGAATATGACAAATCCTCGATTGATTGGGACCTGATATGAAATAGGAGTATTGATTGGTATTACATAAA
AACATTATTCCTTGAAAATCAATAGTTATTTTTTTTGTTTGCACGCATTTTGATGTTACTTGTATTGTCAAATATAGATT
GTCGCTTTGATTAAAAAAAAAATTCCTGAGTTTAGACCATGATGAAAATGATTATGTTGTTGATTAAAATATGAGGATAT
TGCCTCCAACTACTAAATATAGGTTAGTTCCCAAAAGAAATATTAATTTAAAAGTTGCATATGAAGCATATGAAGTATTA
AATATTGATGGCAACAATATAGGAATATAGATACGTTGGAGGCAATGTCACCCTGTTCTCTCTAGTGTGGATATGAACTT
TAGGTCTCCAAATTACATGTGATGGCATAGATATAATGATCATATCAAATGTCGCCATTGCTATATTGATTCGTAGATGT
GCTTCCACAGAACCTATATCAATGATGACCGAAACTGGTAAATCACACGTAAATAGACTTGCTTCCCATATCAAGTCAAG
CGAACTATAATGCAATGGCATTTCCAAGCTAAATTAGTATGTGCAGATTGGAGATTAGATTCTTTTCCACGACGAACGAT
TTTAGGACGTGATGTTACATCTGCATCACGGGGATTTTGCATTTTGATATATAGTTCATTGGTTTCTCGAGCATAATGGA
GTTTATGGTATCCCTATGAACCGATCCATGTAGAGTAATGAATTTGTGGTGATAATTCATTGAGATGTGGTACAAATCAT
CGATCATAGTAAATTTTTGCAATACACGCATTCATCCTTGTGTAATTAATTTTCCCTCTATTAGTCGACGAAATGGCAGC
TAAGCAACATGACTTGATGATAGCGATCAAATAAAATCGAACGTGATTCGCTTGCTCGTTGTCTAATATATTTGAAGAAA
GGACGGAAGTACGTCATTAATAAAATTAGTGATGTTACATAATAAGTCCACCCTCACAACTAAATAGATATAAATTCTAG
TGTGCATTATTAATTGCGGTATTCCATAGGCTGCCACTGAACTATGAAATTGGCCTCTCCAACTAACACTTGCAAATATA
TTAGCTACATGCTACCACACATATATAGGGTTGTTGTGTCATTTGCCATATTTTCTCGCTTTCATGTCTGTGGGACTGCT
TCTTCGCCACATGAATCGTACAAACAGGAAGACACGTTTGATAGTTCCTACCAATATATTGCACACGTCAAGGGACGACA
AACTCCATGAAGTTTTTTAGAGACGAAATACTACCAATCCTCTGAATGAATGTCCCCAATAGGTGGAGATATCAACCACA
GGTCTCTTTATCAATGAACTACCATACCATAGATTACATCTGTGAAATTACGCAGGGCATACGATATCTCATCACTAAAT
GTAAGAACTTTTCGCAGCAATGGGTTTCCTTTAACTAGGAGGTGCAGGATGACATCATGGGTAGAACAGAGGGCATGGTT
TCTCGAACTAAATAGGGTGCATTGTTGTCCTGTGTACGTCGGTTCGGAACATTTATAGTCCATGGACCAATGTGCATGCG
TGTTTTGCCATTTCTGTCTATTTGTCAATGGAATGGCAGTTCAGAGACGTAACTTATGACAGCTTCATAAGAGCTAATAC
GACTCGCTTAATCATGGCTGTCATCAGAGGAAAGGATACAGAATGCGTACAATTGAAGTGAGGGATGGGCATAATGAAGA
GATGCACTCCTCTCAACGACTTAATTAATTGCAAAAGAATTTGGTTTCCGTCTTTGAGTGGAAAAGGTTGTTCGAAGGCT
GCCGCAATTTAATGAAATTAGCCTCTGCAACTGGCAGTTGTTGAAGATATTCGCCATATGCTGCTACATGGACGCGGTTC
CGGTCATGCCGGTGTCAGGTTTCGGTGGTTCCTCGTTTGTTGGATCTACTACTTTGCCACATCCTAGCGCACCAGAATGG
TCAAAATTACACCAGAAAAAAGAAAGAAAAAATAAGAAGAAAGGCTGCATCATTCCTGCCCAATAACAAGTAACATCAAG
ACTCTGGAGTTTCGTAGTTGTTGCTAGTAGGATTTTACATTACATAGAATTGGCTCGTATATACCGTCGACGAGCTTATA
ATCTTGATCTCGTCATGAGTAAAATGAGTTTGTCCGCACACCAAGTTAGTAACATTAGGAGGCTGTATATGGTTCCTGAT
ATCTGTTTCAAGACAATTCATGTAATCCTCATAGTAATACGTTGCGGGACCTCAGTGCTAATGATCAACCCGCATTGATG
ACAGTGTTCCATGCTATTTTTGTCTTCTTGCCGTCCCAGCATCATTCTATTTGCCCATCACCAAGAGCTAAGACCACTTC
TTGTAAGTTCATCATTGAACAAAGTGCTAGAAGTAGTTGAAAAGGTTCATCATAAATATTAATTGTTTTGACTGAAACTC
TGGACGTGTATGATAAAATGTTTGAGATATGACAAATCCTCGATTGATTGGGGACATGATATGAAATAAGATGTGATTGG
TGATACATAAAAACATTATTCCTTGAAAATCAATAGTGATTTTTTGTTTACACATTTGATGTTACTTGCTTATTATCAGT
ATAGATTGTCCCGCTTTGACTAAAAAAATTCCTGAGTTCAGACGCATGCGTGAAAATGATTATGTTGTTGATTAAAATAG
CTCAGAAGTGCGCTCAACTGTTAAATGGGTTGGTTCCCAAAATATTTAAATTTTATGAAGTATTAAGTATTGATGGCATA
TAACAATATATATGAATAGATACGTTGGAGACGTGTCACCCTATTCTCTCTATGGTGTGGATATGAACTTTAGGTCTCAA
TTTATAAAGGTGATGGCATACATAATGATCTATCAAATGTCGCCATTTTATATTGATTCGTACATATTGCTTCCCGAACC
CTATATATCAATGATGATGACCGAGAAACCCTAATGAAATCAACACGTAAACCAGGCTTGCTTCCCCATATCAAGTCAAA
CGAACTAGAAATACGTATGTTGCAGTAAAATTAAGTATGTACCAACATTAGATTAGATTCTTTTTTACCACGACCTGGAC
GATTTAGGATAGTATTGATGTTATCTGCATCACGAGGTTTTTTGCATTTGATATGGTTCTTCGTTTCTCGAGCATAATGG
GTTACCTTGTTATGCAACAGACGATCCATGTAGGTAATGAATTTGTGGTGATAATCATTTGGATAATTATTTCAATCATC
ATAGTAAATTTTGGAATACACATTTCATCCTTGTGTAATTAATTTCCCTCTATTAGCCGACGAAATGGCGGCTAAGCAAC
ATATGATATTAGCGATCCGTAGATCGAACGTGACTCGCTTTCTCGTTGTCCTAATATATTTGAATGGACAGAGTACGTCA
TTAATAAAACTGGTGATGGTACATAAGAGAAGTCCCTCCTCGCAACTGGCAGATTAGAAAATTCTGGTCCATACCATTAT
CAAATTAAAAGTGTGATATTCATAGGCTGCCACCGAACCTTCATGAAATTGGCCTCTCCAACTAACGCACCAAATATATT
AGTTACATGCTACTACACACTGTCTCCGAGGTTGTTGTCATTTTTCCATTTGTTTTTACTCCTTCCATGTCTGTGGGACT
CGCTAGCTATACATGTGAACCGTACCAACGAGGAGACGTTTGACAGTTCCTACCAATATGACACTTACACGTCCACGGGA
CGTGACAAATTCATAAGTTTTAGAGACCCAATACAATCCTCTTAATGAATGTCCCAATAGGTGGAGATATCAACCCTAGG
TCTCTTTATCAATGGATTACCATACCATATGATTCTAACATCTAATCCAATTACATAAGGGCATATACGGTATATACGAA
ATGGCAGAATTTCGCAGCAAATGGTTTCCTTTAGCAGGAGTGCTGGATGTTATATCTACGTCACAGAGATTTTGCATTTG
AGAAGGGTATCGGTTCCTCCAAGACTAATGGGTTACGTTGTTGTCCACAATATGCAATCGGTTCAAATTGATGAATTTTC
ATTTATAATCCATGGGATAAATATTACGTGTGCATAATTTTGTAACCATTTCTGTCATTAGTCAATGGAATGGCAGTTGA
GGGCAATAACTTGATTATGACAGCTTCATAGAGGTAATACAGCTCGCTTGTCCATCGGCTAATCAATCGGAAGGATAGAA
TGCTTTGCAATTGAAGTGAGGGATGGGCACGGTGCTCTCTCAACATTCGTGCAAAAAATTTGGTTTCTGTCATTAGTGAG
TGGAAAAGAGGGTCGTTCGAAGGCTGCCACTGGGGAATTTCGAAATTGTACTCTACGAACTAACAGTTGTGCAGATACGC
CATATGCTGCTACATGGTTTCTTTGCCAGTTTCGGTCATGCCGGCGTGGCTTTCGGTGGTTCACTGTTTGTTGGATCTGC
AGCGCAGCATCTACCGCACCAAGAAGGTCAAAGGCCACCAGAAGAAAGAAAATTAAAAAAGAGAGGAGGCACTATACTAT
CCTTTATACGCACTTATTACTTCAACGTAGCACCATGTATTTCTATAGAGTTTTCCTTATTATTCATTTCATATGCTAGT
AGGATTTTTTACATTACATAACTTAAACCATGCCATTTCATCGACGAGCTTTCTCAAATCTTGATGTCGTCATGGTAAGC
AAGTTGATCCGCACCAAGTTAGTAGCATTAGAGGCTTTCACATACACTTACGGTTCCTAGTGTATCTGTTTCACGACAAT
CCTATTAATCCCTCATAGTAATATCGTTTATGGGATAGCCCGCATCGGTTGCTAATGATCAACCGCGTGATCATGATGGT
TCGCATTCTTATAAATCCCCAAGCATCATTCTAATTTGCCATCATGAGTGCTAAAGACCGCTTCTTGTAAGTTCATCATT
GAACAAAGTGCTAAGTAGTTGAAAGGTTCATCATAAATATTAATTGTTTTACTGAAGCTTCTAGGTTACGTGTATGATAA
AAATGTTTGAATAAACAAATCCTCGAACGATTGATTGGGGACATGATATGAGGAGTATTGATTGGAATTACATAAAGCAT
TATTCCTTGAAAATCGTAAGTATTTTGTTTACACATTTGATGTTACTTGCTTATTGTCAAATATAGATTGTCGCTTTGAT
TAAAAAAGTTACACGAGTTCAGACCATGATGAAAATGATTATGTTGTTATTAAAATACATAGATTTGTAGCTTTGATTAA
AATTTGATATCAATAAACATATAAAAGTATCTTTCATTTTTTGTCCATTCACTTACCCAGCCATTAGGAATTAAACTTTG
GGGATGCTGATGCATCTCAAAATATCCTATAAGAATTTAGTTTCTTAAATATATATAGCCAGTAATTTTATAAATATTTT
TTAGTAGTTACCTCTATTTAGAACATGGATAACACAATGATTTTGTACCAGTGCCAGTTCCTCTTTTCTGGCTTTTTTTG
TTTCTAAAGAAATCATTATCTATGGAGGTCAAAATTAGTTGCTGATTCAATACGATTTTTTTTTGGGAAACAAGAAACAC
TAAGCACAAAGGGATTTGGAGACGAGCGCGTAGGACCCACATGGGTGACCGACACCGGACTATGGGGGCTTTTCATTTGG
CTGTGTAAGACACCTGCCCATATAGTCAATTCCACCGTGATAAATCAATGTAAATACTAGAAACCCTCACGTATTTTCCA
CCAAGAATTTTATCGCCACTTCAAGTCTTTGTTCCGCAAAGATCCCATTTGGAAGGCCTGTTCGGAGGAAAGCCATTGTC
AAAGCCATCTTCGTTAACCTTGTTACCTCCATGACCATGTGAGTTGTTCCATTAAGACACAGGAGTCCATACTGAGTAGC
TAGATGGCTCTATCTCTCTCTTTTGTCGCATCAATACCATGTTCTCGTTCTTGATCGGGATCAATAGATGTAATTTTTGG
TGCATTTCTTGCTTTATGAATTGTCACTTATGATCAGATGTTCATTCTTTGTTCTTTTGAGGTTGTGTGTTACCACATAC
TTAATTAAACTTTATATGCTCTCCGAAGAGGTCTATATTCTTTGGCCAAGTTCGATGGGATTTTCTTCAGAGGGACCTGG
AGCTTTGTAGTGTGTTGACGTGTTCATACATAATGACAGTACGGGACAAAGCACGTATTGTAGTGTTGCACTAAGGATAA
AACATTGGGATTTTGTCATATTGATTGAATTCTTCGCATCTAGAATTATGACATTTTGCTTGTTTGCAACACTTTTCTTG
CAAACATAATGTGAGATGCATGCTAGATAACGGTTTTGTGGTGGAGTATTATTAGTAGATGAAGTTTGATTAATGGTCTA
CTTATCACAGACATAATGTGTATTAATGATCATAGTCATGAATGTTGCAATTTGGTCAATTGCCCAACTGTAAGAATTTC
TTTACCATGCTACTTGTTGTTTTTCGAAAGAGATCCACCAGTGAACCTATGCCCGGAGAATATTATATATATTAGTAAAT
TATTCTAAAATCTATATTTTATTTGTCCTTTATATATTTAGTTTCATCTTGGCAACTAGGAAGTTAAGGGTCTCGATAAC
CTTCTTGCCAAGTTGGGTGCTATGATTTGTATCTTGTTGTGTGCAGGTGATATTTACCTTCTTATATTGGAAGCTTCCTA
CTGGATTGATAATCTTGATTTCAGCCAACCGGGGAGGCGAAAAAACATAGTTGTTGTTCTACTTCACCCTTCCTCTTTTG
GGGACCCAACAACTCCTACGTGACTCAGCATCCTTGGCCCTATTATATCTTATAGCTGAACATATCAACCACTTGTCTCT
GGGTTCATAGAGTGGCATGCATATGATTCCACCATCTATCAAATTAAACATGAGGGCCTACTACATCATGCTTGTTTTGT
AGGTTCAAATGGGATATCTGTAAAAAAAAAATTTTTTTTTTTTTTTTTTTTTTTTTTTTTTTTTTTTTTTTTTTTTTTTT
TTTTTTTTTTGAATTAATAGTTTTAGCACAGCTAGGCGTTATGAATCTTATCACCGTCACAAGCATTTTGAATTTTTTGA
GAAGGGTATTTGCGCTTTATGTGTTACCCTTCTTGTCCATGACGATCGAGGTAAAGTGCCAATTTGTGGAGATAATCAAC
TGGATAAATATTTCTATCACCAGAGTAAATTCTGGAAGCTGAGCGACATGACTTGATAACGGTGGCCTAATAAGAAGGAA
TATGACTCGTTTCCCGTTAGCCTAACAAAATCGAAGGATGAAATTACATGCTAACTAAGAGCGAGGGATGGTATTTTTTA
TAATGGAAGTGCACTTCTCAAATAGTTAACTAATTGAAACTTCTTCTTTGCATCATTGTTGAAACAGGATGCTCCAGAAG
TCTACCCTGAAACTGGGGGTGTCCTCCATAACTAGCGCTTTACAGAAGTATTCAGCCTCATGCTACTACACATCGTCATT
TCCGTTGTCGTCATGTTTGTCGTTGGCTGCGGTTTTATTTTACTTGGGACCAACTTATTTAGCACATCTACCGCCAACAA
CGGAGACACGTTTGACCGTCCATTCCGAATTGGGGCACACAATTGACGGGACAATAGAACAATTTTGTGAAATAATATAT
TTCCTAGTGGTATATAGGTGCAAAGCATTGGCTCTGTGATTATGTGGAGTAGCATGCCATACGATTCCATATATATATCA
AAATACACGTGAGGGCATGCAACAATAATGATACAGCAACAACATATAGCCATATATTTCTTCAAGATAGTATCATCCAT
CAAAGTTCACTTATACTCTGTCTTGATGCGTGATTAGTTTCCACGAAATTATCTCGATGATGATGACAACTAGAGAACCT
TGCAAATCAACACGTAAACAAACTTGTTTAGTACTTATCACCGTTGGCAATCCGCAATCCCGTTTGCAACCAATGGTTGA
AATTAACCATCTGCTGGTGTTTGAGAAAGTTATAGTTCCTGGAAATTTACTTCTTGTCACAACAGACCCGATCCATGAAA
GCTGTTGAAACCATCCATTCGGATAATTATTTTTGTCTTCATAAGTAAATTTACGTTCATACATGCTGTATTCATTTTAT
GGTGATGGGCGGATTTAACTGAGCAATGTGACTCGGTGAAACGTTGTAATAAGAAAGAATGTAACTCGCGCTCCATTGGC
CTAATATATTCCAAAGGACAAATTACATCCCAAATAAAACTAGGGATGCACACAACAGAAGTCCTTCTATCTTAACTACT
TAATTCATTAGAAACAAATTTTACCGGGCGATTATCAAACTGTGATAGTAGGCTGCCAGTGAGCCTTCATGGAATTTTCA
TCAGTAACTAACACCTGTGAAGATATTAGCTACATACTACTACGCACCATCTCCGTGAGCTGTCATCATTTTGCCGTCTG
TTTTCACTTGCTTCCATATCTATGGGACTCACTGTATACATGAACCACACTAATGAGGGAGACACGTTTGACTCTTTGTG
CTGATATTAAGCACACCGTCCACGGGATGACAAAGTCAGAAGTTTTTATTTATGAAATACAATCTTTTAATTAATTTCCC
AATTAGATTTGAGATATAAACCTTATGTCTCTCTGTCGTACCGCAGGAATACCAAGCCATATGATTCCACCATCTGTCCA
AATTACAGCCGAGGGGCATGGGGTGTCATGCTAAATGTAAGAGCTTGTTCTGTCGTCGAACAATTGGATATCGGCAAACT
TTTGTCGCCAATGGTTGCGTTTAGCTAGGAGGGTGATGAGTGATATGTATGCACCTCATGAGATTTGCATTTTGAAGCGT
ATTTGTTCCTCAAGCTTAATGGGTTACGCTGCTGTCCACAATAGGCGATTGGTGAAAATTGTAGAATTTGTGTTGATAAT
CCATTGGAGTATTATCTGTATCGTCATAAAATTATAGATTACACACATGGATCATTTTGTAATCAATTTCCATCCTGTTA
GTCGATGGAATGGCAGCTTGTGACGCGACTTGGGCCCTGGGGAGCTGGTAGAACAAAGGGGACGACGCCACATCTCCTGC
ACTAACGAGGAGACACGTTGACGTCTACCGATTTGGGGCACACGATTCACTGGAAAACAGAACCTTTTTTTCTAAATTAT
ATATTTCTAATTCTAAATGGAATACCATAGGTTAGCCCAGGTAGCAAACTTAGCTTCGTTCTTATATGGAGTACCACGCC
ATATGATTTTGCCACATATATCATATATGCGGAGCCTGGCAATAATTAATGGTATGACTTTGTAACAGATATGTATGTTT
AGCTTCCTACATATGTAGGATCTATCCGTATCACCCACCTCTAAATTGATGCATACTTTTTACGTGTTTTTGGCTACCAT
CAAAAGGATGATGACGACCGAAGGAACTAACCAAATAAATATGTAAACAGACTTCCTTCCCCATATGGTGATCTAGGCTA
AATGTAAAACTTGTTAAGTACCCGGAAGCCATAACGATCGACAGACTTTTGGCTTTTGAGAGGTCTTTATTCCACAAGCT
TAAATGGTTTACCTTGTTGTCTACAACGGTCGATCCATGGAAACTAATTATTTGAAACGATCATGGTAAATTTTGGATTA
CACTCATCCATCCTGTTGTAAGATAAATTATGATAATGGAACGGTGATTTAACCAACATGACTTCAAGAATTGAATCGGT
CTAATAAGCATGAATATGACTCGCTTGTAATTGGCCTAATATAATCAAACGGATTAGTACGTCCGAAATAAAACTAAAGG
ATCCTTCGAACTTATACTTCCTGCTCATTTAGCAAGGTGATTGGAAAATTTTGGTATGTGCCGTTATCAAAGTGTAGTCA
TTGCCATTACGCCGGGCGCTATGAACGCTGGAAATTTTGGTCCATGCCAATATCAAATTAGCAGTCATTCCATGCAGGCT
TCCTTAACCTTGGCAAAATTGGCCTCAGTATTAGCACCTGCCAAAGATATTGCCTCAATGCTACTACACGAGTGTCTGCG
TGAGCTGTCATCATTTGCCATCTGTTTTTCACCCGCAAAAAAAAACTGTACAGCCAGTAGACTGGCGGCCAGTTCTACCT
ATATGTCACGTCGTCCATGGGACGACAATATAATTTTATCAACCATAGGTCTCTATGTCTATGGAGTAGCATGCCATATG
GTTGCGCACCATCTATCAAATTACACATAAGGGCATACAACATCATACTAAATGTAAGAACTTGTTTTTTGTACGTATAC
CATTGGATATCCTGGAAAGCGCGGCTAATGGTTGCTTTTAGCTAGTAGGATACTGGATATAACATCTGTGTGACGAGCAT
TTTGCATTTTTTGAGAATGATCTTTGTTATGGCTCAATGTGTTACCTTGCTATTCTGAAGCCAGTGCAGGTGGTAATTTG
TGGTGATAATTTAAGTAGGTAAATATTTCTTTTATCATAGTTAATGCTTGATTTTGTGGCAGCTATCGCGTAGTAAATTT
CCCTCTGTTGATCGATTGGATAGCAGCTGTGACATGATTACGCTGGCCTAATAAGCACGAATATGAAGCTCACGTCCGTC
GGCTGAAATTCAAAGAACAGAGTCTAAAATAAAACAGGCGATTGCTGCATAATGGAGGTTTGCTCCTCGAAGGCCGCCGT
GTTAATTTTGGTGTGTATGTTTATTGGAGCGGATGTTTCGAGGGCTACTAAAACTTCCGGAAATTGGCCCATACAGCTAT
GGTGCAAGATATTAATACATGTTGCACACCGTATTCGCCCGTTGTGGTCATGTTATCGTCAGCTTTCACGGTTCCTCGTC
CATTGCTGACCCTTATCCTTTGCATGCTTCGCGAACGAGGAGATGCATTCGACCGTTCTACGGTGATTTAGAATTTTCAG
TGATGGGGCAGCAGCAATAAGATATTTCCAGCATTGTCCTTTGGAGTTGTAAATAGCAACGACACTGTGCTTATGCGGGG
ATCTATATGACTCCGTAAATTACATTAGGGGCATACAGCAATAATAGTGAAGCTACAACATATATGTATATTTCTTCATT
AAAATCATAGACGACGTGTTTGGATAAATATTTATATCATCGCAAGTAAATTCTAAGATTACACGCATGCATCATTTTGT
TATCGATTTCCCTTTATACTATTAGTCGATGGAATGGCAGTTGAGCGACGTGACTTGATAACTGGCTGCCTAATAAGAGT
GAATATGGCTTGCCTTATCCATCGGCCCTCAACCAATTCGAAAAGGATAAGAGTACATCCTAATTAAATCACGGGATGGT
ACATAATGGACGTGCACTCTCAACAGCTAATTAATTGGAAAATATTGGTCCGTGTCATTATCGAACTAGGATATTCTAAG
GCCATGAGCACTTCACAAAATTGGCCAACGAGCAGGCGATCATATTCATCAACAGTAGACCGATCTAACTAGCAGCTTCT
ACGAAGATATTAGCCGTATTAACAGAAAATGCCATCTCGACCAGTTTTCGTCGGCTTTCATGGTTCCTTGTCTGCGGACC
TACTACTTCGCCACATCTACTGCACCTGCGAGATGCGTTTAATTTCCCTATGGATGTAGGGCACACAATCGATGGGATGA
CACAACCTGTTACACCCTAATACTATATTTCTAATTAATTTATTTTATAGATGTGGATAACAACCTTAGCTCTTTTCATA
TATGGGTAGCATGCATATTGGAAATAATGATAAACTACAAAGGGATACATTAGAGTGTGCCTATATATAGGATGTATCAA
ATATCACCCATCTCTATCTTGATGTGTATGTGTGTGCACGAAGCCTGAATCGTGACATTGATGATGCTGACTGAGAGAAC
ATGACCACAATACGTAAACAAACTTGCTTCTCCATATCAAAGTCAAAGAATGAAATATAAGATCTTACTGTTTTGGTTGT
AACACCGTGGAGACTCGTAATCGTGCAGCAATGGTTGGTTTTGGCAGGAGAATTGTCCGGATAACACTTGCGTTGGTAGC
CCATTTACCATTTTGGTGAGATATTGTTCTCCTCAAGTTTAATGTGCGGTATTGTAACAGGGCGATCGTACGAATTAATG
TCCACTAGTCCAGCTCATTCTCATTTGGTAGTGCAGTTACAATGCATTTTCAGTTAATTTCCCTCTGTAGCCGATGGAAG
GTCGACTAAACACCCGGTATAAACTCGCTCGCCCGTTAATCCTAAGTATTAATGAAAGGATAGAGTACGTGCTTCTAAAA
TCAACGAGGCATGGTATGTAATGGAAGCACCGGTTCTCTCAACTACTTAATTGTTGGAAAATTTTGGTCCGTGTCATTAT
TGAACTTTGGACCAGTAGGATGGCTGCCTCAACTGCGAAATTCGGCCCTCTACAACTATGGCTCTGCAGGATCATTACTC
TCGGCTACTTAAATAATTGGTAAGTTTGATCAATGTCATTATCGAACCAGGATAACCGAAACCTGCAACTGAAACCTTAC
AAGATTCACATCGGCGTCGCGGCTTTGCGAGATGACAGCCCCGTGCTGCGATTACTCACCGTTGCTGCCGTCATCAATGG
GGCCCACTACTTCGCTATATCTACCACCAATGAGGAGACGCGTTTGCAGGGCAGACCCTTTACCCGTTTGCGGCTTTTTA
CCATTTGAAACGACATTTGTTTCAATAAAACAAAATAGTACAATTAATTATCCGACAAGGGTGCTTGTTTAACCATATGG
GGTAACGCGTATAATTCGCGGCATATCGAGTACACGTGAACGTATCAGCAAAACACGAGACCACAGGTGCTATATGCTGT
CATATCAAAGATCGGCCATCTATCTTGATGTGTAATAATGGTATGTGCGTGAATCGCGAATCCCATGATGATGTTACGGG
AGGGCAGTAGCCAAATGAACACATAAACAAACTTGCTCTCCGCCTCCCAGTCAAACGAACTAAATGTGAATAGCGTTGCT
TTCATGTTGATTGGTGTTTCCTTCGTGGTTGCTTTTAGCTAGTCATAATTTTTTTTACCAAATATGCTGAAGATTGATCT
AGAATTGGCAGATAAATGTTAGAAGGGAGGGTGGTGGGAATGGTTGAGTTGTGTTGTGACCTCATTAAGGCATACATATA
AATTACAATGATCAACTTGAAGTTGAACAAAGGCAGAAACAAATCTGATCATCATAGCCTGACAAGCAATTACATACTCA
ACATCCCCAACGGTAACACGACGCAGACGGTGAGACCAGAGAAAAGAATCGAAGAAAGGTAAGCCGAGGACACCGGTGTA
ACGGTCAGGTAAATGGCGGAAGTGTGGCTGACGCCTTGAAAACCGGCAGGGTTGTCCAGTAAGGCGTGGCCTGTTATCGG
GGCGCCGGGCATATTCGGGCGGGTGAACCGTGCACGGGGGACGCCGCTGATGAAGTTCAGAAGTCGAGTGGCCGTGTGGG
CTTCGATCGCGATGGACCGGGAGAAAGAGCAGCGACGGTGACAAGGAACCGGCATTTGGTTGAGATGCGGCGGCGATTAT
GAAGCGGGCAAGGAAGACGACGGCGTGAAGATGAGGCGGTGGCTACGCAGGAGATTCAACTGGCTGGAATACCTGAGATA
AACAACGAACGCTGAAGTGGACCGCATGCCGCGACGCGCTACTGGCGAATGGGCGACGCAACGGCACCAGAAGGCAAGGT
CGGGGCAATGGCAGGAAGACCTGCGGGGCGGTGAAGCAGGACGCGTGCGCCGCCGCCACCCGACCCGATGGAGATTGACG
CAGCGGCAGCGCGAAAGTGGTACGCAGGGGACGGCACGGTGAGACGACGCGAGATGGCAGGTCGACACCTGGGGCGGCAC
TACTGACCAGTGGCGGTACACGGCGGCGCGGCGCGTGGTCGATGCATTCATTGAAGAACCACGGGACGACGGCGCGAGGG
GTCGGTAGGCAGCTGCAGCCGCACAGTCGAAAGATGTCGGTGTTTGTCATCCGGGGCGAAGTAGAGCTGCGTTCTAGATG
ACGAATGGCGACAGGCGACGCAATCGGATCTTGGATCGGAAGCGAGAAAAAGAACGCGATAAAGCGAATCGGCAGGAGAG
AAACCTCAATCAACATATCAAAGAAAAGATTCTCTATTGTAGCCTATCAGCACGTCTGGATTGAACCGTAAATTGCAGGT
TTACCCCGTGAGCGATCGCGGAGCAACGCCCAGGGGCGCGGATAATGGAAACGGCGGCGTATGGTTTGAGTCGAGATCGG
CTGACCACCATATTAGAATGGAGAAGAGAGAGATTGGTGGAATCGTTGATTGTATTGCTTCAGGCCATGCCGATCATATA
TATAGCATACCATATGCCTGCTCTATATATATATGCCGCATATATATATGCCTCATATGATACAACCAATCAACTTGGAA
ATTAGAACGGGGCAATAAATCACAAGTGGCATCATGTACCGCCAGTAAACGTATACTCGACATAAATAGGTGGTTTCAAA
CGGGCACTTCAGGCTAAAGCACGGTTTAAAATATATCGTGCGATGTGAAAAACAGGCGGGAGAGGTTAACCACGGTGGGT
AATGCTACCAAACTCCCTTTAATAGTAGAAGTGAATCGTTACAGACTTAAATTCATGTGCCGTCCGGTTATATTCCTGCG
GAGGTGATAGAGTGACGTTTTACGCAATTAATTATCTGGCAAAACACAGCTTCCGAAAAGGGCAGCCGCATGGTCCGCAT
ATGCGGGCGCACCTCGGGCAAAGACCTCGTTATCTGTAACTCATTTTCTTTTGCCATAGGTGATCACAGAGGATTCCATC
TTGCAAAAAGTCAGCAGGCGCAATTCCCGCAAAGAACCACATTATCTGGTGTCGGAAGTTAGGCGCGGTGGAGCCGTGTC
GATCAAGCGCACTGCCGCGCGCAGGCGTAGGCGTACGGCGTTGGCGTCGTGGCACAAACGCATTTTCGGCGATCTTGACG
CCATTGTGCCATCCACGAAGAACGGTGCCTGCAGATTCGAATGGACGTTAATATAGTGCTGGCTCGTGTGCTCTATCCCA
CAAAGACTCGGGAATGTAGGGTACATATATAGTATAGATTATGGGCGGTGGGTTTCACGGCATTGCACATCGATTCCTTT
GCGTCTATACTCAACGTGAAGACATTTCGAGGAACCGAGCGACATAGCTGAATGCAATGCGTAATTTGAACGCTTATGAG
CAGTCAAAGAGTCATTGATTGCTTAAGATGTATGTATGTGCTAGGTACTAAGCTAGCTTGTTCTAGCTTACCGTTTAGTT
GCGGCGTACATCGTGTAGAGGGGTAAGGATGGGATGGCCTCTGAAGCCGGGCCCAAGTTGACCACAGCTCCTCCGCGATT
CACCATGCCGGGAATCACTGCCGCCGTCACCTCGGTCAGCGCTTCGCGTTCACCGTATCATATCCACACATGCCTCCCAC
GTCGGCCTCGTGCAGGAACACCGCGCTGGGCTCCAGCACGCCGCGTTGTTCACCAACAGTCAACGTCCAGCTCCTCCACG
GTCTGCTGCAGCTGCCGCGCATCAACCTCCTCACCTGCCAAATGAGCTCACGCTTAGCTTAAATACATGGAATGGATGCA
TGCTTGTGTAGGTTATTGTAGTTTGCTATGCGCTTGTTTCACCACTGGGCGGTGGTGAGGCGACAGGTCGAGAGTACAGT
CTTGGTCTGCACGGCGGTGGGGCCACGGATATCGTCTCGGAGATGTCACGGAGCGCGGGATCGCAGCCGACGAGGGACAG
GTTCAGTCCCCTAAGCACAAGCTCCATGGCGACGGACCAGCCAATGCCCGATGTTATTTGCGTGAGGACGGCCACGTGCC
ATAGCAGCGCCGGAGGTCCTTTGGACGGCAGGCACACGGTAAGGTGCGAAAGGCGGAACATGAGCGGCTACATAGGGCGC
TGCCAGGAACGACCAGTGGGAGCGAACCATGCCATCATATCCTTCCTTCTCGCCGTGTGTTGTGGATTAAGTAATGGCTA
CTGTGCTTAATCCACGGTGCGTCCTCGCTCTCGTCACTTGAGAAACGAAGCATCTACCATATAGTAGTAGGCTGAAGTAG
CTGGGACGACAAACAAGCAAAGCCATCTTTGCTTAAGCCATTTATATGGGAATATAACTAATATCTTCCACATGTATTTT
CAATTTTCATATGAACGCATGTTACTAGCTACATGTAACGACGATCTCACACCAATGTTTGTTGTGTTACTGTATTTAGA
AAACAGTTCATTTATTATTAGAATATTCATCGTGTATATGAAGTATGTTAGAATGAATTAAAATTCTACATCATATATTA
AAGTGTTCATCGTGCATTAAAGTGTTCATTATGTATTTTCAAGTTATTCATTGAAAGCGAACAAAAAAATCAATAACTAA
AGATATCATATATTTTTATAAAATGTTCATTCTACATTTATAAGGGTTATTTTTTTTCACAAAATGGCCAAAAACCATAT
TGTATATATCTAAGTGGATGTTGAGCTGAACTAAAATTTTCAAAATCAAGAGTTGTTCCTGCTGGCGTGCACATATATAC
AATGGTTTCGGTTGTTTTTTGATCTCTTCGGATGGTGCCTCCGATTACTAGCCTAACCGCGTCTACAACTGGGCTCCTCA
AACACTCCTATATATCGAACAAAGCACACTAAACATTAACCGGTCTGCGAATGCAGGCCGGGCACAACCCTCATATTGGC
CGTATACATACGGATGACCAGCGCTCGTTTGATCATGTCTTCAGGCGAATATGGGAGGCGGACGCGCAACCATGCGCGCA
TTTGGAATGTGCGATCAATCCCACGTTGACCCTGCCCGAGCCATAGTCGGTCCCTACCGCATCATCCGAACGAAGCCATA
GCCACACCACCCCTAAGCTCGTTCCGGTGATCTCTCTCCTTCTCCGGCATGATGATCTCCCAAACTGTCGACTGGGTCAC
TCCTGTATGCAGATGAGGGAGGGACATGGCCTTCGGATGGCTCTCTACCGGAGAGGAGTGCGCTCGGCCGGGTCGAACTC
GATCCGGCAGAGATCCATTGCTGCGCAAATTGCGCTTGGATCCAGTAGGGCTGGTGTCCAGGAAGCTTGTATTTCAGCTC
CCAAACGCAGTGACCACCATGTATGTTGCAACCCCTTCTGTGGTGCGTCGTCCCAAAGGTGTCGTGCTCCGATTCGGTGG
TTAATGGCAGCATTACTTATAGCCCACATGGTCTGAGGCGTTCCCGTTATTGCGAAGGCAGAGGCGCTGACGGCAACGCT
GGTGAAGGCCATGGTGGCGGCGCATGCTGTAATGAAAGGCAGGGCCGCAATGGCATACCGATGGACACTGCGGCACAAAC
CAGGAGGAAGGCGTCGGCCTCCATAACGATGCTGGCCCGTCCCCGTCAATCATGGACCCCACCTCAATCCGGCGACATCA
AGGCCACAGACACCCTGTTGGAAGCCGGGCGCGGAACAGCTGTGCCGTTTCCCCATTATTGAGCGATATTTCATATCCCT
ACTCTTCGTCGCAGCAACCGCACCTTCACTTCCTTGGGAGCTCATGGCTGCTGGACATGGACTTACAGAAGCGAACAACA
AGGACTTGGAGCACGGACGTTGGCGAAGATTTAGAATGATTTTAAGTTAAGCGCCGTTTAAAGATCTTCTAATAGGTTAT
CCCGTTGGTGGACGTGATCAACACCGCGGTTCTGAGGCGGGCCACCGCTTCCAGTCGGTAAACGATCACCCTCGCATATT
GCCGCGGCAAACGCGTCCATGACGCGCGACGATACAGATTGATAGCATTGCAGCCTTTTTCGCCCTTCACCGTGCTGTAC
TAAGCGTTTTCTCAGCGCTTGTCCCACTAGTGATCTGCAGTCTGGTTGGGCAGTTGAGACTAATTAAATACGGTATGGTT
GCGGCGGTAAATTATCTGAGCAGCGATCGACGCTTTGAGCCATTCTAACGAGGCCTGGCAGCAGTAATTAGGTTCCGCCT
CATGACGACCGGACGCCGGTGCTCTAACGGTGTTTGAGAACTGGAAGCGTCTCAATCGCAGGGCTCTTCGGTTCTCCGGA
AAATGTATATAGACTGTACATATACCTTTCCTTTGTACATACAATGCACAGTTACCGCGTATAAACGTACGGTATTCGTC
GAGAAGATATTGAGGTTCAGCCCGCTGTCAGAGATCTGCCTGCTGGTGCGCCTTTTCTATCGTGCGTCTGCCGAGCGGCG
TGTCATGTCGAGGTACAAACATACGTAAGCAAAGCGCCTGTATTTCTTTGCTATAAAACTTAAAAAAACCTTAGAGGCTA
TTTAAGTTGCTGGTTATATTAATTTTATTGTTCAAACAGGAAGCAGGCGTGAAACTTTATGAGCTTAGTACGTTAGCCGA
GCTTAAGTACGTTAATACATGAGGTTTAGTTCGTTAAACATGAGGCTTAGTACGTTAAACATGAGAGCTTAGTACGTGAA
ACATGAGGCTTAGTACGTACTTATCGTGGTTGAACGCTGAAAGCAAGTCATTCTCGAATCTCACTAAATAGCAGCGTAAT
CGTAGTCATATGTTTCCTGTGGTAGAAAATTGTTATCGCTCACAATTCACACAACATACAGTGAGCGCCAAAGTGTTCGC
GAGCTTTTGGGGTGCCTAATGAGTGACTAACTCCACATTAATTGCGTTGCGCTCACTGCCCGCTTTCAGTCAGGGAAACC
TGTCGTGCCAGCTGCATTAATGAATCGGCCAACGCGAACCTTGCGGCCGCCCGGGCCGTCGACCAATTCTCATGTTTTGA
CAGCTTATCATCGAATTTCTGCCATTCATCCGCTTATTATCACTTATTCAGGCGTAGCAACCCGGGCGTTTAAGGAACTT
ATTGCTGCCAAAAGGTACGCTGCCTGCCTTCTCAATACTGTGCTGTTGTAATTCATTAAGCATTCTGCCGACATGAAGCG
TCCTAAAACGGCATGATGTTCCTCATATAGCGTAAAGCACCTTATCGCCTGCGTATAATATTTGCCCATGGTGAAACGGG
GGCGAAGAAGTTGTCCATATTGGCCACGTTTTAAATCGAAACTGGTAAACTCACCGAGTTGGACGAAGCATTCTCCAATA
AACCCTTTAAGGAAGTAGGCCGGAGTTTCACCGTAACACGCCACATCTTGCGGGCATAATAATGTGTAGAAACTGCCGGA
AATCGTCGTGGTATTCACTCCAGAGCGATGATAGAAAACGTTTCCAATTTCATGTGGAAAACTTGGTAGGGGTGGCACCA
TATATGTAAATGCATCTTGACCTGAAAATTCGGATAGCAGGCATTATCAAAGGCGGGCAGAATGAATAAAGGCGGATAAA
ACTTGTGCTTATTTTTTCTTTACGGTCTTTAAAAGGCCATTGACATCCAGCTGAACGGTCTGGTTATAGGTACATTGTTA
ACTGGCTGAAATGCCTCAAAATGTTCTTTACGATGCCATTGGGATATATCAACGGTGGGTATATCCAGTGATTTTCTCCA
TTTTAGCTTCACGCCAGCTCTGAAATCTCAATAACTCAAAAAATACGCCCATTAGTGATCTTATTTCATTATGGTGAAAG
TTGGAACCTCTTACGTGCCGATCAACGTCTCATTTTCATAAAAGTTGTGCGGGGCTTCCGGTATCAACAGGACTACCCGG
GATTTATTTATTCTGCGAAGTGATCTTCCGTCCCGCAGGTATTTATTCGCGATATAAGCTCGTAGACGGCGTAACCGTCG
CGCAGGAAGGACAGAAAGCTGGATCTGGGAAGTGACGGACAGAACGGTCAGGACTGGATTGGGGAGGCGGTTGCCGCCGC
TGCTGACGGTGTGACGTTCTCTGTTCGGTCACCACATACGTTCCGCCGTTACATACGTGCACATGCTTTTAATATGCCGG
TATACCGCTGAAAGTTCTGCAAAGCCTGATGGGACATAAGTCCATCAGTTCAACGGAAGTCTACACGAAAGGTTTTGCGC
TGGATGTGGCTGCCCGGCACGGTGCAGTTGCGATGCCGGAGTCTGATGCGAGTTTACGATGCTGAAACAATTATCGAGAA
TATTACGTAGCTTTATATGGAAATGTGGAACTGAGTGGATATGCTGTTTTTTGTCCTGTTAAACAGAGAAGCTGGCTGTT
ATCCACTGAGAAGCGAACAGGAAACAGTCGGAAAATCTCCATTATCGTAGAGATGCATTATTAATCTCAGGGGCCGCAGT
ATTAGCCCAGCGTTTATAGGAAGTAGTGTTCTGTCATGATGCCTGCAAGCGGTAACGAAACGATTTGAATATGCCTTCAG
GAACAACCAAAAGAAATCTTTGGTAGGTGTTACGTTGAAGTGGAGCGGATTATGTGGCAATGGACAGAACAACCCTAATG
AACACAGAACCATGATGTGGTCTGTCCTTTTACAGCCAGTAGTGCTCGCCGCAGTCGAGCGACGGGCAACCCTCGAGTGA
AGCGAGGAAGCGCGAGGAACAACATATATATTCTGCTTACACGATGCGCAAAAACATTATTTTTTTATAGTTTTTTAGAT
CTTCTTTTAGAGGCGCCTTAGGCCTTTATCCATGCTGGTTCTAAGGAAAGTGTTGTGACAAATTGCCCTTTCAGTGTGAC
GAAATGCCCTCAAATGACAGTCCTGTCATAACTGACAAATTACCCTTAACCCACACCGTGACAAATTGCCCTCAGAAGAA
ACGACGGTTATCCTGCTTATTGACTCTTTTTTTTATTTGAATTGTGACAATCTAAAACTTGTCACGCTTCACAATGGATC
TGTCATGGCGAAACAGCGGTTATCAATCACAAGAAACGTAAAATAGTACCAGAATCGTCCAGTCAAACTTTATGACCTCA
CTGAGGCGGCATATAGTCTCCAGGATAGAAACGTATGCTGTATCTGTTCGTTGACCAGATCAGAAAATCTGATGGCACCC
TACAGGGAACATGACGGCGGTATCTGCGAGATCATGTTGCAATATGAAATATTCGGATTGACCTCTGCGACGGTAGGACT
TTGGCAGGCATTGAAGAGTTTCGCGAAGGAAGGTGGTTTTATCGCCCTGAAGGATGCCGGCGATGAAAAAGGCTATGGAG
AATCTTTTCGCTTGGTTTATCAAACGTGCACAATGAAGATCCATCCAGAGACTTGCAGTGTACATATCAACCATATCTCG
TTCCCTTCTTTATCGGGTTACAGAACCGGTTTTACGCAGTTTCGGCTTAGTGAAACCAATCACCAATCCGTATGCCACAT
GCGTTTATACGAATCACAATGTCAGTATCGTAAAAGCCCGGATGACAAGAATAATGCCTGAAAATCGACTGGATCATAGA
GGCGTTACCAGCGCACTCAAAGTTACCAGCGTATGCCTGACTTCCGCCGCCGCTTCCTGCAGGTCTGTGTTAATGGATCC
AACAGCAGAACTCCAATGCGCCTCTCATACATTGAGAAAAGAAGGCCGCCAGACGACTCATATGTATTTTCCTTCCGCGA
TATCACTTCCATGACGACAGGATAGTCTGAGGTTATCTATCACAGATTTGAGATTGGTTCGTCCACATTTGTTCTGACCT
ACTGAGGTAATTTGTCACAGTTTGCTGTTTCCTTTAGCCTGCATGGATTTTCTCATACTTTTGAACTGTAATTTTTTTAA
GGAAGCCAAATTTGAGGGCAGTTTTATGCAGTTGATTCCTTCTCTTTCCCTTCGTCATGTGACCTGATATCAGGTTGGTT
GTGCATCACATTGATGAGGTTGATTATCACAGTTTATTACTCTGAATTGGCTATCCGCTGTGTGTACCTCTACACAGGTT
TTCCCGGTGGATATTTCTTCGCGCTGAGCGTAGAGCTATCTACGACAAACTAGTTCTTTGCTGCTTCCTCGCCAGTTCAG
CTCGCTATGCTCGGTTACACGGCTGCGGCGAGCGCTAGTGATAATAAGTGACTGGTATGTGCTCTTCTTATCTCCTTTTT
GTAGTGTTGCTCTTATTTTAAAGCAACTTTGCGGTTTTGATGACTTTGCGATTTTGTTGTTGCTGCAGTGCAAGATTTAA
TAAAAAAACGCAAAGCAATGATTAAAGGATGTTCAGAATGGAAACTCATGGAAACGCAACCAGTGCATGACGCTGGTCAT
GGAAATGACGAAGGCTATCGCCATTGCACAGTTTAATGATGACAGCCCGGAAGCGAGGAAAATAACCCGGCGCTGGAGAA
TGGGTGACAACAGTTTGGTTGGAACTTTCTTCTCGGGCTATCCAGAGATGCCGGCAGAGCCGCGCGGATATGGAAATTCG
AGGACGGGTTGAGGCAACGTGTTGGTTATACAATTGAACAAATTAATCATATGCGTGATGTGTTTGGTACGCGATTGCGA
CGTGCTGAAGGCAATATTTCCACCACGGTGATCGGTTGCCCATAAGGTGGCGTTTACAAAACCTCAGTTTCTGTTCATCT
TGCTCCAGGATCTGGCTCTAGAAGGGGCTACATTGAACGCTCGTGGAAGGTAACGACCCGAGGGGAACAGCCTCAATGTA
TCACGGATGGAGTACCAGATCTTCATATTTGTGCCGAGGGCGCTCTCCTGCCTTTCTATCTTGGGGAAAAGGACGATGTC
TTATGCAATAAAGCCCTGCTGGCGGGAGAAGCTGACATTATTCCTTCCTGTCTGGCTCTACACCGTGTGAAACTGAGTTA
AATGGGCAGAATTTGATGAAGGTAAAGCTGTACCGATCCACCCTGATGCTCCGACTGGCCATTGAAACTGTTGCTCATGA
CTATGATGTCATAGTTATTGACAGCGCACCTAACACGGTATCAGCTGCGATTAATGTCGTATGTGCTGCTGATGTGCTGA
TTGTTCCGCCTGCTGAGTTGTTTTGACTACACCTGCTGCAGTTTTTTTCGATATGCTTCGTGATCTGCTCCAAGAACGTT
GATCTTAAAGGGTTCGAGCCTGATGTACGTATTTTGCTTACCAAATACAGCAACAATGGCTCTCAGTCCCCGTGGATGGA
GGAACAAATTCGGGATGCACAGGGGAAACATGGTTCTAAAAAAATGTTGTACGTGAAACGGATGAAGTTGGTAAAAGGTC
AGATCGGATGAGAACTGTTTTTTAGACAGGCCATTGATCAACGCTCTTCAACTGGTGCACGGAGAAATGCTCTTTCTGTT
GGGAACCTGTCTGCAATGAAATTTTTTCGATCGTCTGATTAAATACGCTGGGAGATTAGATAATGAAGCGATGCGCCTGT
TATTCAAAACGCCGCTCAATACTCAATGATTTGAAGATACTTCGTTATCGACACCAGCTGCCCCGATGGTGGATTCGTTA
ATTGCGCGCGTAGGAGTAATGGCGCGGTAATGCCGATACTTGCTGTAATAATGGTCGGGACTCTTGAAGTTTTACTCTTG
AAGTGCTCGAAGTGATAGTGTTGAAGACCTCTCGGGTATGGTCGGGTAATGAACGTGACCGGGGCGCTGCTTACTGAGGA
CGCACTGGATGATCATGCATGTACTGACTGGTCAACAGACACCGGCGTTCGGTCGAAGAGTATCTGGTGTCATAGAATTG
CCGATAAGAAGTCGCCGTCGTAAAGCTGCACTTACCGAAAGTGATTATCGTGTTCTGGTTGGCAGGCTGGGATTGGTAGA
GCAGATGGCTGCATTATCCAGATTGGGTAACGGTATCGCCCAACAAATTCTTATGAACGTGGTCAGCGTTATGCAAGCCG
ATTGCAGAATGAATTTAGCGATATTTCTGCGCTGGCGTGCGGAAAATATTTCACGTAAGATTATTGCCCGCTGTATGCTT
ACCGCCGATTGCCTAAATCAGTTGTTGCTCTTTTCTCACCCCGGTGAACTATCTGCCCGGTCCGGGTGATGCACTTCAAA
AAAGCAGCATTACAGATAAAGAGAATTGCTTAGAAAGCGGCAGGCATCTAACCTTCATGAGCAGAAAAAAAAGCTGGGGT
GATATTTGAAGCTGAAGAGTTATCACTCTTTTAACTTCTGTGCTTAAAACGTCATCTGCATCAGAACTAGTTTAAGCTCA
CGACATCAGTTTATCTGGAGCGACAATTGTATAAGGGCGATAAAATGGTGCTTAACTGGACGGGTCTCGTGTTCCAACTG
AGTGTATAGAAGATTAGGGTACATTCTTAAGGGCTTGAAAAGCCAGCACCCTGATGCGACTGGTTTAGTCTACGTTTATC
TGTCTTTACTTAATGTCGCTGTTACAGGCCAGAAGCATAACTGGCCTGAATATTCTCTGGGCCCACTTGTTCCACTTGTA
TCGTCGGTCTGATAATCAGACTGGGACCACGGTCCCCTCGTATCGTCGGTCTGATTATTGATCTGGGACCACGGTCCCCA
CTCGTATCGTCGGTCTGATTATTAGTCTGGGACCACGGTCCGCATCGTATCGTCAGTCTGATAATCGGACTGGGACCACA
GTCCCCTCGTATCATCGGTCTGATTATTAGTCTGGGACCATGAGATTCACTTTCATCATCAGTCCTGATTATTAGTCTGG
GACCACGGTCCCACTCGTATCGTCGGTCTGATTATTAGTCTGGAACCACGGTCCTCGTATCGTGGTCTGATTATTAGTCT
GGGACCACGGTCCCTCATATCGTCGGTCGGTTATTAGTCTGGGACCACGATCACTCGTGTTATCGATTAGACCATCGGTC
TGGGACCACGGTCCCCACTTGTATTGTCGATCAGACTATCAGCGTGAGACTACGATTCCATCAATGCCTGTCGAGGGCAA
GTATTGACATGTCGTCGTAACCTGTAGAACGGAGTAACCTCGGTGTGCGGTTGTATGCCTGCTGTGGATTGCTGCTGTGT
CATATCCACAACATTTTGCCACGGTTATGTGGACAAAATACACGATTTACCCGGGCCGTGCCGGCACGTTAACCGGGCTG
CATCCGATGCAAGTGTGTCGCTGTCGACGAGCTCGCGAGCTCCGGACATGAGGTGCCCCGTATTCAGTGTCGCTGATTTG
TATTGTCTGAAGTTGTTTTTTTACGTTAAGTTGATGCGGATCAATTAATACCGACCCTGCGTCATAATTGATTATTTGAC
GATAGTTTGATGGCCTCCACGCACGTTGTGATATGTAGATGATAATCATTATCACTTTACGGGTCCTTTCCGATTGTTGA
TCCGACAGGTTACGGGGCGGCGACCTCGCGGAGGTTTCCTTATTTATGAAAATTTTCCGGGTTTAAGGCGTTTCCGTTCT
TCTTCGTCATAACCAATGTTTTTGTTAAAATACCCTCTGAAAGAAACGACAGGTGCTGGCGAGCTTTGGCCTCTGTCGTT
TCCTTTCTCTGTTTTGTCCGTGGAATGAACAATGGAAGTCGAGCTCATCCTTCAATAACTTCGTATGGCATACATTATAC
AGTTATATTCGGCTCACGGCCGCAAGGGTTCATCAGCGGAGTGGTAGCGGAGTGTGGGGCTGGCTTAACTATGCGGCATC
AGAGCAGATTGTACTGGTACCATATGCGGTGTGAAATACCACACACAGATGCGTAAGGAGAAAATACCGCATCAGGCGCC
GATGCCATTTAAAGCTGCGCAACTGTTGGGAAGGGCGATCGGTGCGGAGCCTCTTCGCTATTACGCAGCTGGCGAAGGGG
GGATATTACCAGGCGGTGAATTTGGGCAACGCGGGGTTTCCCAGTCGACGTTGTAAAACGACGGCCAGTGAATTATGTGA
CTCACTGAGGCGAATTCGAGCTCGGTACCAGGGATCCTCTAGAGTCGCCTGCAGGCATGTAATAAACCCAAGTAAGGGGT
TGTTGCGTATGGGAGTAAAAGGGACTTGATACCTTATATAATGCTATGGTTGGGTTTACCTTAATGATCTTTAGTAGTTT
TTTGCTTGCTAGAGTTCCAGTCGCATTCCGTAGAAAGTATGTGCTTCTGCCTCTCCCTCATATAAAAATTGCAATAATGA
TTACCAATCTTGTTATCGATGGTCAACTTTCTCGTGAACTCTCTACTAAAACTAACTAAGTTGTTTCTTTATCTAACAAC
CCTAGCTTTATTTACATTCTGTTATTATCTTCCAAACTATCACTTTACACATACAAAGTGCTAGTTTCATACTTGTTCTA
GGTAAAAGCGAACGTAAAAGTGTGCGTAGAGTTGTATCGAGT
>ONT_read_f24cdcf5_BAC_104G18
AACCACTATTTCTCCTTTGAGTTTTGCCAAACCAAATTTCACGGTCTTAGAACCCTCAACCAAGATCGGGAAGAATCCAC
TGGTCTCAGTTCAAATTTTCAAAATGTGCTTGCTGCCAGAAGTTTGAGCCATATTGCGGTGGTGAAATTCATTTGTTTGT
TCTCCTAAATCTTAGAAAATTCAGGCAGACTCTGGATGCATCAGGAATCACCTCGCAAGTCCCAGCTCAGAAAATTTTTT
TCCTGTGCCCAAATCATATCGTCGAACTGGCATGCATAATGTCGAGTTCAGAGTTCAGAACAATTTCAGAGCCAGTGTCG
TTTCTTCGGAATTTACCATGTCGAAGTAGCTGCAGTGGCAACTTGCGCCCTGTTCCTCCTTCTTATCCCGCCACTGATGC
TTTGGACGCTTGCGGGCGTCGGCGGCAATTCAGCCGTGCATCATATGCGCGGTGGCAGCAGCGCCACTGCGGCTGCTGCC
AGGCGCAGCATGGAACGAACGCCGTCAACACCATGGCCGCAGAGACCACCGTAGCCGTCCCCGTCCTCTTATTGCGCAGA
GCCGTCGTCGTCGAACAGGGGCGCAGGCTTCCTCTGCCGCCGTTATTGTACGTGCAGCCGTTCAAATCAAGGACCAGAGC
ATTATCCATGATGCGACCGGATCTTAGCGGAGAAGCGGTGCGACCATCACGGTGATGTAACCGCCTAAATATACTGCTTG
ACCTCTGCTCGCCGTAATTACTCGCCAGCGTTATCCCGTTCGGCCTCCTCGGATCATGCCACAAAGGTCGAGCTCGAGGT
CGAACACGCACCATCCTACCAGGACCACGCCAAGCCACAGGAAGGCCTCGAGAGTCTTCTTCTCATCAGCCCTCGACCTG
CTTCGGGATCCGGCGATTCAGCTCAATGCCGACGCCTCTCAACTCATGCCAGTAGCCTCTAGTGCATCCACCTGTCTGAC
CGCGCCCTAATTTGGGTTGCAACCAGTTCCACCCTCGCCGGAACCGTCGCCGGAGATAAAGGTCGCCAAATCGACGTGGT
GCTCATTATTGATCCACCCACCGACGCAGAACGCCCTGAACCGTAGGTACCCTCGATCGCCCTCATGGGATCAGCGGCGA
CCACCGCAACAACCGGGCATGCGGCGAATCTGTTGGGTGTGGTGTGACGGTGGGACCCTGCAGCCTCCCTTTCTTTCCTT
CAGACCATTTTTCAGAAGGCGCTTGGCCGGACAGTGTGTTTTCCTCTGGGCTGGCGTATTTTATTGCCGAAGCGTTTTCT
GCTTTTTTCAAACAAGCCCTGGATCTTTCTGTTTATCACAGATTAGTCCAGCGGACTAAAAAAACCCTTATACCTTTTAA
CAAAGATGCTTTTTTGATTGATTCTTTTTTTGTCGGTCTTATATTTTCATCTATTTTATAGTATTTATTTGGAAAAATTT
TGGAATGGTATACGCAACAGTTTTCACTTTAGTATGCGGTTTCTTTATGCCGTAGATTCCGGAGGAGGTGACAGACCACG
AACTTCATGAGCTAGACTGAAACTTCTCCAGACGAGGCCAGCATGTTTTGAACCTTTGATATGATGTAAGGTGTTTTGCA
TGTTTGCTTGAATAGTTTATTGCGCATGGCATATGAGCATCAGTAAGTGTTACGTTGCATGCAGGTATGCCGATGATAGC
TTCAGTTTGATGTGATCTTTTGATGAAGACTGATCTGATCGTAATGGTGACATGAGAGCTATTAAGATGGTACTGTTGTA
GCATGCCAGTCTTATGTCAACCGTTAAACTACGACGTTAACGTGGACCGATACCGTTACCGTTCGTCCCTTTCGATAACA
TACGCATGTTTTCTGCCAAAGAATACGGTTTAGTAAGTTGAAAACATAACCTTGTACCAAATAGAGGGGCCAGGATGAAG
GGTTCCATGGTACTGGATTTAAAGCCAGTCATCCGGTCAGGGCATGGGTGTTTCCAGTTGGGACCGAGAACTTATAGAGC
GCGCGATATAAATTTGATCATGCTACGCGGGTTGTAACCTCCCGTCATCAAGGTTTTCTTGAACGTTGCCTAAATTGATT
CATCGGAATGTGGAGATGGGTATTATTAACTGGTTAGATATTGATTTCTCCTAAAATACCGTAAACGGAACTAGTCAACG
ACTACGCTGAAATCCGTTGGCTGTGGTTAAGAGTACAAACTCTTAAGAGTCAAAACCCTTCGAATCATCGTGTCCATGGT
CAAGGACTGGATCAATGTATCAAACAGTATCCATATCCAGTCTCGAGTGTCAGTCCTTGTGTCCAGTCTACGTGAAATCC
CGACGAAGAACAAGCAGGTGGTAAAGCCGGTTGAATCGTTATTCCTGTGGATGGACCAGCTTTCATTTATTATTTTCATA
CCTGAGTATTTCCTTCAGATGATTTAACTTCGCAGGCTGGAATATCCGGGTTATGAAGAATATAAACCGTTAATGTGATG
TCGCTCCGACGTCCGACTGTACTCTTGTTATTTACTTTTGATATAAAGCCTTTATGTGATGTCGCTCAGACGTCCGATAT
GGCACTCTTGTTATGATATAAGCCCTTTGAAAATGTGATGTCGCTCAGACGTCCGATAGTGGCATCTTGTTACTTACTTT
GATATAAGCCCTTTATGTGATGTCGCTCAGACGTTACGACTGTAATATCTTGTTATTTACTTTTGATATAAGCCCTTTAT
GTGATGTCGCTCCAGATCGACTATTAACACTCTCGTTATTTACTTTTGTTGTAAGCCCTTTCCGCGTCCCTCGACGTGGT
ATGGCACCTATCGTTATATTCATTATAAATAGCATGGTGTCATGACGCCGACTGCGGCATTGTTGTTGTTTTCGAGAGTC
ATTCAAGACATCGTTAATGATATTATTCGGATTTCGGGGACTACCGCCGACTTCTTTTATTTCCATACGGTGCAAGTTTA
TTATCGGAGTATGCATTATTAATCTGCTCATGCATCATGTTTACATTTGTTATATCTTATGTCCAAACTATCTGCAGTGC
TCATAGTACTCACGGCTTGTTGATTTGGCCAGATGTTGACGAAGAGCGATCTCATGGATGATGAGTTTGATAGCGGAAGT
CCGACATATAGAGGTCAGTCAGTCCGTGCGATCTGAATTTGGTCACTTGTATTATATACGCTGCCACCCACAATAAAAGT
CATCGAGCCTCACTCCGGCGCTCGATGAGCTGTAAGATTTAAGTCATGTCACCGCTTCACTGTGACATATCCACTTTATT
ACGGGTCAGTAGTTGTATGCCCACCATACCTTATTGTCATATCTGCCTTTATGTATAATATCGGCGTGCTTGTAATAAAT
TGTTGAGCAGCCTCCACTCAACCGCATATTATATTTAGTATACGGATATTTCTGTGATCAGAATTTGTCTACCAGTAAGA
AGGATTCTCTACTGGTCCGTTAAAGGATTGGTTTCTCCAGTAAATGTTTTATTGGAAAACCAGTCGTGACAAAACGAACA
TCAGAAGCCGGGCTGACTGTAGGAAACCTAGGTATGATCAACTAATCAGTTGTGGCATTTTAGTGCTTTTCGCATTTGCA
AAATGTAGCTATTTTCTGTTAGTCATCATAAATTTATGATTTGACTATTTAAATTTACCCTACTGCAGATGAAACAGCAA
TGACTACGGTCGCAGGTGTTCGCCAATAATACTGAGGGTTTGTCCAAGCTTCGTATCATCACCGACTCACGTTAGGCCAT
CGACTCGTCAGAAGTTCACGCTTTACTGCTTTAAACTCAGCGACGACGTGTCACAATACCGAGGCCGTGGTGAATTCAAG
AGAACGTTCTGCATCTCACCACTTTCGTTTTGGAAGGCGCATGCCTACGGAAAGTATGCCATGCAGATAGCCGCGAAAAG
GCGATAGCTTTCGTCTTCGGATGTTCTTCCTACGCGAAGACTCGTCGCTACCATATACCATGTGCGTATACTTGTCACTA
GCCATTCGCCTGCCATAGAGATGAAGGCTATCGAGATGCTTGTTGGTATCTCAAAGCCCTTGAAGCCTTTCGACAACCTC
GTGAATGACAACGGCGGCTGTATGGACTCCGGATTCGGGGCTGTTCATAACAGGAGGAACTTCTCCACGTAAGCACACTG
ACTTTCGTACGTTATCGCTGCTCCACCTGCCATTTAGCCACCGCTCGCCGTCTGCCTGCCACTGGGAGTTTGACAGTCGT
GCTCCTACTCCGGTGAGCTGCACCGCCTGTCGCACCCACCCAGCGCCTCCTCAGCAGTGCTACGCGCCTGGAGCCTGGCC
AGGGAGGGTTGATCTCCTCTGGGTCCTTGCCTCCCGACAGGCGAGGAAGTTTTCTCTGTCTCGACTGAGTGCGCCTGGTG
TCGTGTGATGTACCATGGTATAACATATAGCCTGCCTAGGTTTGGTGGTGAGGTAGTTTGTGTGCGCATCATGTGGGATC
TCAAAGGAAATTTTTTAATACAAATAACATGTCCAGTGTGTACGCATCCTGAAGTGATCTGTATTGTGGGGCTACGAATC
GTGTAAGATATGTACTAGCAGTCCTTCTCCATGCGCAATCAAGTATTTTCTTGAAAAAAATCGGAATTGTTATAGTACGT
TCGCCTATATGGGTTGCAAAATACCTAGAGTGGAAAATATAGTCTGGACTCGTTCATCTGCAGAATCACCGGAAGTTTAT
GGAACCCAGACAAGCAACAACTTCACAAAGGTAGTCTACAGTCAGCAGACGAGTAGAGGCTGCATTTTTCTCCAAGTATG
CCGCCCAACTTGCAGACAAAAGCCAGCAGTAATCGGAAATGATGGAAATCACGTTATCAATATGGGGAAATCACCGTGAA
CCATACCGGCCAAAGGCTGGGATTCTGAACGCTACACAGACGTCCTCCAGTTCGCTCACTGATGGAAGCCGCTTGAGGCC
GATGATTGACTTCGTGACATCAAAAAAGGAAGTTGATTATTGCGCAATGTTCCGGATGTTGAAAGGTGCTTTATGCACCT
GGGCAGCACAAGCATGGTGGAAAATTTTCTACGCAGACTAATGAACACCAGCATCACTGGGAAGAGTTTAAGGAAGGTTT
CGTGGAACACATCCCAGAACATTATAAAAGATCAAAGAGTTTGATGAGCCCCTCCAGAAGCGAAGGCATGACGGTGACTG
AGTACAGCAGTCGAGTTCGCTCAATTATCTCGTTATGCCTACGATGAGCATGTGACTGAGAATAAAGGATGGAAATTTGG
ATGGTCTGTATGATGCCAACTGGTCGTACACGCCTTTCAGACAAAACACTGGTTGACAAGGCTGTTACATTTGGAGAATG
AGCACCGCAACTGGAGGATATTTGCAAACGAAAAAAGGGACAAGACGACTCATGCTCGCAGCAACCGGAGCAAGACTGAT
ATTCAGGAATGAAGCAGAAAATCCGACCATACAGGCCATGGCTGTTTCATTCAAGGGACAAAGGACTTTACGTACCACCG
GTGTCGCCTTTAATAACGCGGAAGGACGCCAGCCAAAGGAACTCGGCCCCAAAACCGAACAATGGTGAAATAATCAGCTG
GGCGTAACAACTTCCTTAACCAATCTGGGGTGTGAACCATGTGACCAGGAAGGCTACAAAGAATTCTAGATATCGTGCCG
GTACATTCCTGTCAACACAATACCACGGTTTTGTTGATTCTGGAGCTTCTCACTCGTTCATTTCGAAGTTTTGTTTTGCA
ACATGGTTTTCTGATACTTCCTTTGGACAAGTCCATGATCATCAAGTCCCTCGAGGAATAAGCGAATCACTCAGAGTTAC
TGCAAAGGCGTGATTGTGGAGTTTGAGAAAGACCAAAGTTTCAGAGCCGTCTGTAGTCGTTGGAAATAAAAAGGACTGGA
TATTATCAAAGGTGGACTGGTTAACCACCAACAAAGGGATCGACTGTTTCAATCGGACCGTGATTCGCGCTCATCATCAC
GGCAAGACAATAAAGGTTGCAGCTCAAATTACGGTCACGGCAGCAAAAGTTGTTCGGGTAGACATTTCAGGTCAGAAAAG
TTCGATGGTGTGTGAGTTTCTGTTATTATTCCCGAAGAACCACCGGAGCATGTAATGAACCGGGAAATAGAGTTCCGGCA
TTTGAACTAACGCACAGCGCCACCCCATTTACAAGAAACCTTAGAATGGCGCCCTCCGGTTGATTAAAGCAAAATAAAGA
ATTACTGGACAAAGGATTGCTGAAACCAGCTCCTCTGGGTTCACCAGTATTGTTGTAAAAAGGATGGGACGCAAGGATCG
TGTATAGACTATTGAGCACTCAACATAGTCATATCAAAACAAATATCGATACCCGGATAAATGATTTATTTTGACCAACT
CGCTTTAAACCAGTTATCTCAAAATTGATTTGAATCGGGATATCATCAATTAAAGTGCGGACGAAGAAGATATCCCTAAG
ACAGCATTCACCTCGGAATACGGATTATATGAGTTTTAGTAATGCCGTTTTGGACTGACAAACATACATCATTTCGTCCC
TCGCGAACTCAAAGTGTTTATGAAATTTATGGACAAATTTAGCGTGGTGAATTGCTGATGATATTATTTATGCTCAAAGG
CATTGTACTGGTATCTCAAGTTGTACTGGGAGCATGGAAACATCAATTATATGCAATTTAGCAAATGAATTTTGGCTGAA
CAGATTCGTTTTCCGACATTAAGAAATTTTGATATTAGTAGACCAGAAATTGAAAGCCGTTCTTGGCTGGAAACCACCAT
AACGTAACAGATGTGAAGTTTCTAGGAATGGCTGGATATTATTACCGGAATGTTTGTGAAGGATTCTCACCGTGGCAAAA
CCAATGACACAATTGCTCAAGGATAAAGAAATTGTTATGGACTGAAGCGTGCGAAAAAAGTTTCAGGGCCTCAAAAGGAA
ATTGTATGCTGCAGTTTTGGTGGACATATAAAAGCTTTCATGAAGTGTGACGCGCATCGGAAGGGCCTCGAGTGCGTATC
GATGCCGGACGGCGGTTGTCGCATAATAGCTTCAGAGCAACTACGAGACATGAAGAAAATTATCTACTCATGACTTTGGG
GCAGCAGTCGTCATGCACTCAAAAGTGGAGGCACTGCTGAAATCGTTGTGAAATATATACGGACCATAAAAGCCTTAAAT
ATATTTTCTCACAGCAGAAACTCAACTTACGACAACAGCGCTGGTTGCAATTAGTCAGGACTATGATGTCGGCATTCATA
CCATCGGGAAAGCAAATGTAGTGTGAACGCTCTTGGTGAACAGCTCGAGCAACGACAGTCCACAGACTTGAACTGAAATT
CAGCGAGTTCGCCAAACTCAACATGTTGATGGTCATAGAAGGGCAGCGTATCAAATCTGGAGAGATTATACCTAATGGAA
CAAGATTAAGAAATTTAGCATGGAACTTTAACATCGAAGGTTATAAAGAAAAGTGACGCTTGGCAGAGATTCCAGAGTTC
GTCGTAGACAAGAAGGAGTATTATGGTACGGAGACAGACTTTGCGTACCAAACATTGGGCCTCAAACAACAGAATTCTAA
CCGAAGAACCACACCGGCCCATATTCAATCACCCGGAGGAATACAAAATGTAAAGACATTCAGGAAAGATTTTGGTGGCA
CGGTATGAAGATATAATACATTCATTGCATGTTGTGATTCGGTCGGCGTTAAAACCGAACGCAAAACCAGCAAGGCTGCT
ACAACCAAACAGGATACCTGGTGGAAATGGAACAAAGTTGGAATGGATTTATGTCGGGCTACCTCACGTCTGTATGAAAT
GATGTATGGGTCATCACGAATGAGTAACCAAGGTAGCGCATTTCATTCCCGTGAAGACGACCTACTCACTCAGAAGCTGA
AACTATCTCTCCGTATAGTTTGTCTGCAGGTCTGGAATGTAATATCCGACCGGGAGCACTCGAATTTGTCTCTAATTTTA
GGATCGCTTACAACAAGCTCCGGGCACTCAGCTACAGCATTCAGTACAGCCACCCTTGATGGACAAACTGAAGGCGTGAA
CCGTCTAGAACATGCTTTGAGAGCCTCTGTTCTCACCTATGGAACCAGGAGAAACTTACTACATATGCCAGGTTAAGCGT
ACAACAGCAGTTACCAAGCAGCCTACAAATGGCACCTTTGACGTTATTTTCCCGGACAGAGATGTCGTACCACATTAGTG
GTCGAAATAGGTGACAGTCGCGTAACGGCGGGCATGTCAAAGGCCGGAGAAAGTTAAATAAATCGGGGACCGATAAGACG
GCTCAAAACAGAACAAAGCTATTACGACCAAAAGCATCGTAAAGGTCAGCTTTGAACCCGGTGATATACGAGTGTCTATG
AGGGAATAGCAGTTCAAAATTAAAAGGAAACTAGCCAGATTTATTGGACCCTTCTGTGTGGTTGCACGAAGGCACAGTAA
CCTACCAGGTGACCTACCAAAGAGCTGTCAGACGTCCACGACGTGTTCCACGTCTCTGATTGAAGAAGTGTGTGAGCAGC
CAGAAAGCATGTGAGGTGATGATATGCAACCAGACCTCACCTACAGAGAGCGTATCAAAATATTGGAAGAGTCTGAAGAA
GACCCGTCCGAAACAATTAAATTTTCAAGGTTCAGTGGAACGAAATCACCGAGGATGAAGCAACATGGGAAATGAGGACT
TTCTTCAGGCAGAGTACCCATCGCTGAGGATATTTGAAATCTCGAGGACGAGATTTTCCTAAGGAGTGTAGTGTTGTGAC
GCAATTTTTTTTTGTTTATCAAGTTCTTTATTTGATTTGAAGGAGGATTTATTAAAATTTTTCTAGGGACTCTCCTTCTC
AAAAAAAGAATTGCTTTTATGAAACCAGAAATGTTACCTGTTTGGATTCATCCAAGACTTGATCTTTGGTCACTGGAGTT
TTGCTATGTGTTGACTCAACACAAGTGTTTTCATTAAGGGCTTTGGAAATCTCTTCAATATATAAATGGCTCTATTGCGC
TAGGTGATCATCTCATCCTCCAAAATTTATCTCTTGCCTCAACCTGGTTGAAAAGCGCTCCTCCCAAAATATCCCCACTT
TGTGTCAAGATAAACCTAAATCAACAAGTTTAACCTGTGATTTTCATCTCCATTTATTCTAATCCAAGAAACAACATGTC
CTCTATTTTGACCATGAAATTTAGGAACCACTATTTCTCCTTTGGTTTTGCTATCAAACAAATTTCCGCAGTAGTCCTTA
GAACCCTCAACCAAGATCGGGAGAATCCACTGGTCTCCAGTTCAAAATATTGTATGTAAGTTTTGGGCCATATTGCAAAA
TTGGTGAAATTATTTGTTTTCTTCTCCTAAAATCTGCAGAAAATTCAGGCAGCCTCTGGATAATCAGAATCACCTCCATA
GTCATAGCTCAGAAAAGAATTTTGCTCGTCGTTAAATCATATTGTCGAACAGCATACGCTGTATGTCGGGATTCAGGATT
CAGAAACAGTTTCAGAGCCAGTGTCGTTCGTAGAACACCATGTCGATCTCGCCAGTAGCTGCAGTGGCGTTAGCGCCCTG
ATATCGCTATTATCCCGCATATACGGTCATACCGGACAGCGGGCGTCGATGACGACTGTCAGGTGCATCATACATGTGAC
GGCAGCAGCACCCGCGGCTGCTAGACAGGCGCAAAGTGGGACAACCATCAGCACCATAAACCACCGAGAGACCACCGTGG
CGATCACCTCTATGCGCGCTGCAGAGCCGTCGTCGTGAACTGGAGGCTGGGCGTGCTCCCCTGCCACCGTTGTGTACGTA
CGGCCGTTCGTCGAGGACAGAGCATTATCCATGTCGACCGGATCTTAGCGGAGAAACGGTGCCAATAGACCATCACGGTG
ATAGCAATAACTAAACCTGCTGCCTGATATCTGCCTCGCCATGATTGCTTGCCGGCGTTAATCGTTCAGCCGCATCACTC
GGATCGCCTATAAAAGAAGGTCGAAAGCTCGAATCGGTCATCCACCCCCGCAAAGGACCACGCCAGAAATAGGAAAGGCC
TCAGGAGGTCTTCCTCAACTCAATATATCGACCCGCTTCCGGGATCCGGCATGATTCGCTCCAGTGCGTGCACCCCGCCT
CTCAACTCTTCAGTAATACTCCTGAGTACATCCTCTTTCTAACCATAATTTGGGTTGCAGCACCACCGGAAGTTCCACCC
TCGCCCGAACCGTCTGCCGGATAAGGTCGCCGTCGATGGTGCTCACCGACGATGATCACCGCCACCGACGAACGCCTGAA
CCGTGGTGCCCTCGATCACCTACTCGCCGTGGATCAACATAGAAAAGCGACCACCGCAGCTCTGTTGGGTTGAACCTGAC
GGGCGGACTACGACAACCTCTCTTTCTTCCTTCGAATAGATTTGTCGAAGATTGCTATTCAGGAAAGTGTGTTTTCTGGG
CTGGCGTATTTCGTCGCCGAAGTGGTTTTCTTTCGACAAAGCCTGGATCTTTGTTTCATCCTGATTAGTCCTTGGACTAA
AACCCTTATATCTTTTAACAAAGATGCTTTTGATTGATTCTTTTTTTGTCCAGTCTTCTATTTTCGTCTGGATTTTATAG
TATTTGGAAAATTAAATTGAATAATTTTATGCAACCCAGTTTTCACGTTGAAGAGTATGGATCTTTATGCCGTAGATTCC
GGAGGAGGTGACGAGCCGCCAACTATCGAGCTAGACTCGACTACTCCGAACCGAGGCAACATGTTGAACCTTTGATGATG
GAGTGTTTTTTTTTATGTTTGCTTGAATAGTTACAATGCATGGCATATGAGCATCCAGTAAGATGATGTGCATGCAAGGC
AACTTTACCGATGCTTCGAAGTTTGATGTGATCTTTTGATGGGGAGATGACCTGATCATGTGGTGACATGAGAGGTAGTA
AGATGGTACTGTTGTAGCATACCAGTCTTATGTCAATGCGTTAAACTCCGACGTTAACGTGGACCGAAGGCCACGTTATA
TACGTCCCCACTTTCGATTATGCCATGTTTCTGAATACGGTTTAGTAAAGTTGCAAAACCTCTTTCCTTGTACCAAATAG
AGGAGCCGGGATGAGGTTCCGCCAATGCAGATTAAAATCAGTCATCTGGTCAGGGCATGGGTGTTCCCAGTTAGGACCGA
GAACTTATAGAGCGCGCGATATAAATTTGATCCATGCTGCGCGAGGTTGTAGCCTCCCGTCATCAAGGTTTTCTTGAACG
TTGCCTAGAGTGATTCGGCATCGGAATGTGGAATAGGTGTGTACTGGTTAGATGTGTTTCTCCTAAAATACCGTAAACGG
AACTAGTCCTTAACGAATACTGAAATCGTTAGCTTTGTAGTTTAGAGTACCAAACTCTGCAAGTCAAACAACCGAGTCAT
CGTGATATAGACGGACACAGGTCAATATTATCCAAACGGTATCCATATCGATCTCGGTAATCCGGTCCTGTGTCGGTCGT
GAAATCCCGGCGAACAAGCTTGAGTGGTAAACCGGTTGAATGTTATTCTGGATCGGACTATTATTATTCATGCCTGAGTA
TTTCCTTCAGATGATTTAACTTCATGAGCTACTGGAATATCCGGGTTATGAAATATAGAAAGCCATTTATGTGATGTCGC
TCCGACGTCCGACTGTTAACACTCTTGTTATTTACTTTTGATATAAATATGTGATGTCGCTCAGACGTCGGCTTCGTAAC
TCTTGTTATTTACTTTTGAATAAGCTATGTGGTAATCAACTCAGACGTCGACACAATGGCACTCTTGTTATTTTACTTTT
GATATAAAGCCTTTAATGTGATGTCATCGACGTCGACTGTAACATCTTGTTCGCGATATAAATACTTTATGTGATGTCAG
ACGTCGGTAATATCGTTATTGCTGTTGTAAATACTTTCATCGATGTCATCGGAGCGATGTCCGACTGTAGCTTGCCTTTA
TCGTTTATATTCATTATAAGCCCATTATGTGCTGTCACCGAAGCGCCGACTGCGGCATTGTTAATTTCTTTAGCCTTGCT
TTGAGAGTCATTTCAGACCTCGATTGGCATCAGTATTACATTGAAGTTTCAGGACTGCCATGACTTCCTTTTATTTCCCA
TAGGTGAAGTTTATTATCGGAATTATTGCGGTATTAATCTGCTCATGTGCATCATGTTTGCATTTGTTATATCATATGTC
AATGTACTCGCCAAGTATACTGGCTTCAATTGATATGGCAGATGTTGACGAAAGGCGATCTCATGGATGATAGTTTGATG
TAGTCCGACGCCTAGAAGTCTGATCGGTCGATGCGATCCTGAATTTGGTCACTTGTATTATATACGCTTCCGCCACCACA
ATAAAAGTTCTCGAGCCTCACTCCGACGCTCGATGAGCTGTAAGATTTAAGATGTCACCCACTTCGCAACCTTATCCACC
ACCACTTTTATTATGAGTCGCGTAGTTATGCCACCATACCTTGTGTCATATCCCCTTATATAATATCGGCGTGCTTGTAA
TAAATTGTTGAAACATACTCCCTTTCAACCTTGTATTATATTGAAATTGCTCACAGATATTTCTGTGATCAGAGTTGTCT
GGTAAGAAAAGTTCTTCTCTACTGGTCGTTAAAGTAATCGGTTTCTACTAAATAAATGTTTTATTGGAAAACCGGTCGTG
GCTATGAACGCGTCCGTGAAACTATTTAACTATAACTTTTGTCATCTCTCGAAGTCGGTTGGCGTCAGAGAACAGCTCAG
AAACTGGGAAAGATCGTGGTGATACTATGCAGCGAGATCTTCCGCCGCATTCTTCGACGTTATGGTGCATCTGCTGGTCT
ATCATGGAGGATATCATCGCTCAGGCCGTGGTTCTGCACATCAGATGCCGTTCCGGAAGGATGAATGGTGTCATCAAGGA
TACGTTTGCAACATGTCACGTCAGAGGAAGCATAGCGAGATCTTTCTGACCGAAAATTGCATCTCCTACTGCACGAATTA
TCTGGGCATCGCGGGAACCCCCCGTTGGTCTGCCGTCAGCAGGCGCCTCGGCAGGCTCGCTGGATGGTCACCGTGAGGGT
CGCCGCGAATGCAGCAATGCGACTTCAGAGGTGGATCATAGAGCTTTGAAGGCAAACCTGGTCGCCTGGCCATGAACGTG
GTCGGTCGCTTGGTGGTAGAGCACAAAACCTTTATTGAGAAGACGTGCAATGACCGGGCCCGGCAGAGATATAATCAAAG
AGCACAACTCAGGTTTCACGCGTTGGTTCAAGCAGAAGCTTTGTCGTACGCTTTACATGAGTTACGCGGAAGAACAACTC
ATATTAAACCTTGTCTGGGGCGCCGAAGCGCAACCTGATGACGTATGGGGCGTACGATATCATGACCTACACATTCACAT
CGAGGAAAGGACAGAAGAGCGATGGTTATCAGAACTCGGGGTAACGATGAATCCTGCGGTAACGTGGGACAGATGCTGCG
GGATCTGGGGCTTTAATTACGCTGGAGAAGGTCGATGTTCCCGTGTCCAGATGTTAAAGGCATCCTAAAAGAAGACCGGT
ATTTCACCACCATGGTAATGCACCTGAAGCCAAATCAAGACCGCGGGTGCAAACGTCACCGCAAAAAATGAGCCATGGGT
TACTGGCTTCCCAAAGTGGACCAATGCTTCTTCATTACCGATACGTCAAAGCCCAGTCGTGGTTTCGTGAGGAGAGGCAA
AGGAAGATCATCAGAATGGATGAGTCATCAATGAGGGAGGACCACCAGATGATGATGGAACATGGCATGATGATGTGCCA
ACGCCACCACAAAGCAGGACCACCTACCTAAAGGACGTCCGTTCAGAACTCCCATTGCGAAAATAGGGCAAGGTGCTGAA
CAATATTAGCTGGAATCGGTGTATTTAGTGTAGCCCTCATTTCTTGATTGTATTTCGACATATCGATGATGTCTTCTGTT
CTAGTGTCCTCATGAATATTTATTTATGTTTATTATGGTATTAGATTTTCTAACTCTGAAATTATTAGATTTGTTAATAA
ATTGTGAACTCATATGAATGTTTTTTAAATTTCATGGGCACTTTTGAGTCATGAATATTTTCAAATTTGATGATATTTTT
TCATATTCAGTATGAAAAAAAAATATTGTGAAGATATTCATGCTCGATCTCGTCCTCCATCTCGATCGCTATCCCCTCAT
GAATCCCCATCGCTGCCGAACTTTACCTCCCCGCTCCACCGCCGCCGCCATTACCCTTCATACCGCCGCCGAGGCATACC
ACCACTCCCCGCTCCTTACCGCCGCCACCGACCCCCCCCCTTCCCGCTCCACCGCCGCCGGCACCACCGCACCTCCCCGC
TCACCGCCGCCGCCGACCCCCCGCACCCTCCGCTCCACCGCCACCGCCGACCACCACATACCCTCCTGTCTCCTCGCTCG
GTTTCCCCTCCTCCCCTGATTGCCATTGCTATACAAAAAAAAGATTACTAATGGCGCTCTGAAGTTGCTGCATTATATTC
AAAAAAATTACTAATGGCGCACCTCTCTGGGATGCGCCATTGCTATAAAAAAAAAATTCTAATGGCGCACCGGCTCGAGG
TGCGCCATTGCTTATTTCTACTAAAATTTTCTATCTTCCCATCTCCTCTCACCCGCCACTGCTGGTGACCATACTGCCGA
CCCGTACTGCGCCGCCGCCACCGCTCCAGCATACCGCCATACTCCCGTTCCATTTTCCTTGACGAAACCCTTCACTTCAT
CTCCGTCTATTCGAGGTGAGGCCCCTCGCTTGACCGCCGCCTAATACGCAGTCCTCCTCCACCCTCTGCCTCTTCTTCCT
CCGGAAGCAGGGCGAAATGGAAACCGGGCATCGCCACTGTAGACGTGCTCGCCGCTGTAAGATGTGCTCGTCGGGGCCTC
TCCTCCGACGTCACCGGTGAACCACCACGCCTGCCTCTCCTCTCATTTCACTTCATCCTTGACCTCTCTCTCTCTCCTCG
ACCCCTTTCTCTTCTCTGTCTCCGCCTTCTGTTCTTGCCAGAATTGTTTGATTAAATCATCAATTCAAACGATTGATGCA
ACCGCATCGCCAGACCGACTGCGTCTGCGATACCACCACCAGCAACGGCAGGTACCACCACCACCACGGCAGCAGCAGCG
GGGATGAAAGACGTTAACTGGACGAAGTCATATGACGCTCCCGCACAACCAGGTCTGCTCTGCTCTGTATTCGTTGCTGG
GAAAACAAGAGACAGACTTTATCAGTATTGCTCCACATTATTATTACCCTATAGTAACATGGCTGCTGAACGAACATTGC
TGCTTCCTAGTGATGCCCTGTTCGGGGTGTAGTAGTGGACTAAGCTTGTTTTGTTCGAAATGTGTCTGTTGTAGGGGCAT
CTTGCGATTATAATAGCAGGGCTGCTAGTTGTAGATGTGTCTGGTTCCAAGGCATTAGGCCATAAACTTCATTGCACCAG
TGATAATATATATATACTCTTGCTGGTGTGCGCCCTTAGGTGCGCAAATCAATAGCATGATTGTTTGTTAATCTAACAAG
AATTGAGCTGCCATTTTCACTAGAACGCATCATGAGAATTATATTTATTTCTAGTGCTCTTGTAACCATGTACTCCTTCA
CCGGGATTTTCTTGACTGTCATTGCACTCACTTTGGTGTTTTAACACGGATGTCTAAGTTTGTTGATTTATTTAGCAGTA
AACCAATATACATAATCAAATGCTCGACCCAAGCCCGACTAGGTTACCTTGATTTCTTGTAGCAAATTTTCCATATGAAC
GCTGAACGGTCATTAACGTTTAGGACGCTTTCAATTCATTTTAATACGAGTGTCTTGATTGACAGGCATAAGTAACACTC
CACTACATTTCGGAAGCAATACCAAATGGATTTGAAATTGAATGCTTTACTGTTTATGTAATGTTTAGAAATTCGATAAT
AAATCTTTCTCATCCCATATGGTATTAACAGCTGAATATATTGCGATTAATGATTTTGTGAATTATTTTATAACCAACAG
ATCAGAATAAATTCGTTCACAAAGACAAAGTAGTCATTTTGCTGGTGTGCAGTTCGGTGTACCTAGTGCAACATGACTAT
TCAGTGCATACTTAGAACACTAACTTGCTGTACCCACAAGCTTAGTGAGTTTTGAACCTAGTAAGGATTTCCAAATGATA
GTGCAACAGAACTTCCCGGATTGTGGCGATTCAGGGATTGTAATTGGTTTTAGTGAGAATATGCCAATGGCTCACCATTT
TATTCAGTTGCTCTGCTATTTCCAAAGCCAGCATACTAAGTCATTTTATTCAGTTGCTCTGCTTATCGCAAAGCCGCGTC
AGTCGGTACATGGCTACAGAATATAGTAGCAGGTTTTGTCTCCGACATCGTGTCGTGTTGTGGGGTGCCAGCGGGAGCTG
GGATAATGATTTGCAGGTGCCGAAGGCCCGCCAGGTTTATACGGAATGTCGGTGTATTCCGGCAATTCAATTACTCCATA
TGTCCTATTTTACCGGCAAAGGTCGTACTTTGAAATTTTCCGTAATTTTAGCATGGCTTTGCTAAAATAGGACATATAAA
GAACCGCTACCCGACAATCTCATGGGTGGAATATCTTAGTACTTAATTAAGTAGGATCTCTTTGTTTATTTGCCTGCGTA
ATCTCATATGATTGGAGCTGGGGCGGCCACGATGTGAAGCCATCCACGGTGATCGATATCGCTCCTGTCCTGCTACGCCA
CCTCCCCTGCAGCCCTGACCGCCATTACAATGTAATCAAGCTCCTCATCATAGCCCGATTGAAAAAATTTATAGAAAATG
ACACAACAGAATAATACCCCGATCTAGTCTAAACATGGCTGGCTAGTAGTTGGGTAAGTGTATATATACACGCTTGTGAA
TCCACCTACATCACAATCCATTTAATCAGGAAGACGACGAAGAGGAAGGAGGAGGAGGAGGAATTGAGTTAGTTGGCAAG
TCCAAACTAAATGATAAAACGCGAAGTTGCCTCGGTGTCGATAAAACCTAAATGATCAATTTCAGCCCTTGGATTAGTTT
ATTTTTTTCATGCTGGAGCACCAGATTGCTATACGTATTGATATTGAGAGATGAGTGAGACAGAAGGTTAGGAAGGGACT
GAACATAACAGCGGAATTCCTCGGAATTGGGTTATTTGGTCGCTTAGAGATCTTGTTCTTGACAATAACCAACTTTTGAT
AAACTTTTTTCCTATTTAGAGGCGAAACATGGCTACAACGATGAGGCCAGCCAGTTTCCGGAAACGGCAAGGCGATTCTG
GGAGCTGTCTGGAGATGGAGGAAGAACATATGAGGACGCCGCGGAAGACACCGATCCTGACTACACAACCTGGTAGCGTC
GGGATGGCCTATAATGGTGCTGCGCCGAGATGCCATAATGATGACAGCGCGCCAGATGGCAACCAGCCAGAGAGGCAACG
GAAGGACCGAGCGCCAGACGTGCTCAGCACCATCAGGGAATTGCAGAGTGAACGACGGATCAACGGCGTAATTAGTCAAG
GGTACTCGGTTTGTTCAGTTGCATTCTCCGGAAACACCGTCTCGATCAGCACCGGAACCTGGAGGCATGGGACTGAGGAA
TTTGCCCAACCTCCTCTTCAGGAAGCTGCACGAACGATACAAGTTCCCGCTGAGTTTGCAAACACACGCTATCTCAGGGA
ATAAAGTGAACAGTGTCGCCCTCACGAAAGTGAGCACAGCCTGTCAACTTGGAAGCGCGGTGAAGAATGATTAACAAAGG
TGATAGTTATGAAGGAAGGATCAAGGCGAAAAGTCGTCAACGAATTGATAAGGAGTTCAGAATCAGGAACGAGCGGCACA
TCCAAAGGAATCAAGTCAGTGGAAAAGATGCGGACTTGAACTGAGGGTCCGTCTCGGTCCCGGCGATTTATAGAATAACC
GGAACCTATGGAGACAGGAGGACGCGGAGCGGTACCAGCAAAAGCACCGCCCCGCTTCGAAATACCGCCGAAACGGGCCG
GGAACTATGTTAGGGCCAGTACAGAGGACCCGGTAACAAAGGCACCACGGATCCGAGCCAAAGGCAGCAGAAAAGTTCTG
GTGGAATACACCCCGTGTAATGCTTCATATATGGTTGCATTCTAGTTAATGAAGCCAGAATTTCGTAGTTCTGTTCCTTC
CGCAGAGACTGAAAGCAGTAGCGCGGGGTCGTCTCTGGACCGGCAGGACAACACTCGTGGGCGTTGAACATAATGAAAAC
AGGATAAGCTTAGTAAGCCGTCGTCGCTGGTCGATAGTAATGACCGGCAAAGGCTTGTCAAAATGGTCGTCATACTATAA
CGCTGGTGGCGGAGAAAGATAGCTCGGAAAGCCAGTCGCGCGAAGTTCGAACTCAGGACACCGGTATTTTGATTCCGGAA
TTGTCAAGAGCAAGTGCAACAACAACTGGAACGCTCTCTGCAATTATGCTAGCTTGATTGAGGTTGCAGGCGTGGATTGC
GGAAGTAGCCAGCTTAGGCCGCCCCGGTATATGGCTCGCGCAACGCACCCGAGCGACGCCATTGAATAATCTCCGGCGGA
AGCGGTATTGGTGTCTTCCGGCGCCGGGCATTAGACAATGCGCAGGTGCACAGCCAGCACCTCGGCAGCAAAGCAGCCTC
CGTTAGTTACGCCATGGGTGGCGGTACGCATATTAGCGACTCCACCATCACGGTATTCAACCTCTCGTGATGACTATCTG
CCTTTGACTGGAATCCTGACGCCCTACATGTTTTCTCAGGGTGCCGCCGACGTTCGAAACCTCATACTTCGTGGGCGGTG
AGAGTTGATCGATGTCGCCAAAGGGCAGAATCGTTTCAACCAGGAGCAGCCGTGGTCCGCACGGTAATCGATATACTGTG
TATAGGGTTGAACTTTAGCGGTTCCGGGTGCTCCCGAGCTGCGGTAGTTGTTACCTCCGATTCGATATGGAATGACGAAG
ATGTTGATGACCCTCAGCGCCTGCGTAAGCGGCCCTGCTTTAGCCGAAGCCAGATTCACCGTTCGAAGACGGGGACACTG
ATAACTTTCGCCAGTCATTAACAGCGCCAGAAACCATAACAAGACCATACGCAACGCTACCGGACTGACGGACATCCTAT
GGCACAGGATCCGGACGGCAACGACAACGACGACGGTACGTTACCAACGTCAATAAATTATTCGCTTTTATAGGTACAGT
GACCGCGATTCTTCGGGCCTCCTTCTCCAAGAACCCAACCTGAAAGACGGCCGGCGATCGGTAATTTTCGCGGGGCTCGA
AAGGTACAGCGGAAAATTAAAGATGCGCGGTGAACAGTTTTCCGGGAGAATTATCAGCTGCCCTTTCACCGAGCCTCAGA
TAGCCGAGGTGCGGAATATTATCAGCAGCTAACCACTCCAGAAGGCGGTCTCTGAGCAGAACTCGATCGATATAGGAAGA
TGAAGGAAGAAAGGGATGGAAGCTAAAGAATAACAAAAAAAAGACAGTCGAAACCAGCCGGCACCGAAGTACAATCTGTC
GCCAGGATGAATACCTTCACCCTATAGGATATCTCGGAGGTGCATGTAGCGGGTAGCGGTACCACCGACTAATCTGCTCA
ATGCTGCAACCGGTGCTATGCGGAGTCTGCGCTGACAGTGTTCTTTCTTTGGAGAAACGTCTCTCGAGAATATGATATGT
GGCATACCCGGTTTCATAGCCAGAGTGTGCCCGAACGGGCTGTGGTTAAGCGCCATCCGGGGTATGATCGTCTGCGGTTT
GATGACATCTTCGCTATGTTTTAACCTTCATCCGCTGCACTACGCCTTCGTTCATTATTTTCGCTGAATATGGAGATGCG
GATCGTAGAATAACCTACGGACATCGTGATAGTCGACCCCTTCTACGCGTGCCAAGATCTTGGGCAGCGCTGGGGACCGG
CAAGTAAGTTCATACCTCCGAAAGAGCGTCATTCTGACGGCCAGATAAGGATAACTTCCTCGTGCCTTACTTTCCCGGAA
GTAAGTCATCCCCTCACCACCAACATAACGGTTTGTGGAACAAATCTCGTTCTTTTCTAACATTCCGTGTTTGTGACGCA
GGTACCTCAATATCTTAAATGAAATATTCCCGTAATGCAGCGATATAGGCGGACCGTCAGTCTCCAAGAAAGATTTTACA
AATATCAAGAAAGTTCTTGATGGATATTCACCCAGCTTCGCATTAAGGTATTGTTTTATTTAGTAGTGCCGGAAATGGCA
GTCGTGGTGCCTTTGTGATGTGGATTTTGCCTCTGGTAGGAGAAACCTTCAAAGGTATTATTGGAACAATTTCTCTCTAA
AATAAAAGCAATTATTTTATTCGGTGATTTCCAAATGTTGCAAATTTATTTATTCGCTTTCTTTCTTTAAAATGATTCCT
TTTGCATTTTGGGGCCTATTTGCACTATCTCTTTCGGCAGTATTTAAAAATTCCACCAAAAGGACTTTGAGGATGTCGTA
GATGTTTCCACATCATTTTATGCAAGTCACCTTCTGGCCCGTGGAATTTTGAGCTCTACACCAATTTTCAGTCTGGTTAG
TAGGCACTTTTGCACTACCAACCCATTTAAATATTTCTTCAAAATTCTTCAGGAGTGTTTGGAGATGACAGTGGTCATAC
AATTCATCTTCAGCTTAAAAAAACCAATGATATTCTTTAGCAGAGAAAAGTTGGTGGATCAACCTCTTTGCATTCTGGTT
AATTTGATGATTCGTATAACAACAGTTATCTTCTGCTCTGTAACCCTGAGCTCTCCTGCAGCAGCCTCTACCGACTCAAG
TCGGAGACTGGGCTCGTGGAAATTTTTTTTTGAAGTGCATGTTCCTACGCGCTTTCTTTCTGCCAAAACTGGAGTTTTGC
AACTTGCACTATCAACTTCTGTCTCTGTAAACTAACCTTGCCATCATCTGCACCTAGAGACACTTCGATCTGGAGATTTT
CGCCACTCAAGTTGCCCTGGGTGCGCCGACATTCTGTCGAACACCTGAATTATTGCTGTGCCTTAGCCATCTCCTGGTTT
GCATGGTGGACTTGAACCTGATATATCCACCTTGTCCACAGAGTGCTTACTGCCTACCGTCATCCTGTGCAGTGCATATC
ACTTCCTCGCGCTCTGAATCGCGCTGGCATTCCGTCGAGCACCTGCCGTATAGGCGCCAGAGCACGTTTGCACGCGCGCC
GACGCCGCACTGCCGCGCGACGCGACCCGACCTGGCTCCTTCCTTCTGCATCGCTGAGCCGCGCACTAGCCGCCCTGCTC
ACGTCCCGCAGTATATGCGCCGCTGGTCGCGCCGCAGCGGCGCCGGCGTCGGCAGCAGTTCGCGGGCATATGGCGCGACA
GCTGCCCGAGCACAGGCCGTGCTTGTATCCTCCCCACTCGGCGGAACGCGTTCGTCGCCGTCAGATGCCTTCCCTGCCTG
CAGCGGCGGCTGATAAAAGCCGGCGATCTATCCTCGGCCGCAGAACCTCGGTAGCTATATAAAGGGTCTGAGCCTCCGAG
AGCACTCCGCGACCTCAGGCACTCCGTAGAGGCTCCTGGCGGTAAGATCGAGGCTGTGGTGGCCGTCTCTAGCTCTGGCC
AGTTCGGCCTGTATAGCCGGTGATTCGTCGCCAACCGTACCCTCTCTCGCCCAGCCAGCACCGCAGGATCATCGTAGCCT
TGCGGAGCTGCCCAGCGCTGCTCCCGGTCGATTACCGTTTAGTCATCACCGTGGCGCATACGCGGAGCTCGCCGGCATTC
CTGCCATCCGTCGACCCAGCACGCACCTAAGGACCGCCTCCGGTCACAAGCCGTTCCATCCCGCCCTTGGATGCCCGTGA
GCGCCGCTGTTCGTCGCCGACGATCGCCGGAGCCCGCTCCCGTCGGGAAGGAACGAGTCAAACCTGACGGTGGGCCCTCT
GGATACTGTCAGCGTGCAGCCGCCCTCTCTCTCGGTGTTTTAAGTCGGGCATAAATTGGTGCCGAAGCGTCGGTATATGA
CGTTTTCCTCTTTTCGGGTTTATTTAAAACAGATTTATTAACGACTGGCTATAACAGAAATAAAGCAAAATAGGTTGATT
CGCCACCCTCAAATTTCATCGTGGTTTATTTTAAGATGTATTTCAAAATATTTGAAGTTAGGTTTGGTACTGTGTTTGAA
ATAATTTTGTATTTGGTAGCCCATTTTGCCAAAATAGGATTTTGGAAGGCTTCAACGTGCATCCTTGCATGCTCTTGAGC
AAACGTTTCTGAACTCTGTACTGTGTTGGTATTGGTGTTTTGATGCGATCACAGCACCTTTTGACTTAGGTAATATTGAC
GGTTGTACTGCATCGATGTGGTCTCGTCATGAGTGCTGAGTTGTTTGTATTGTAATGGATACCCTGGGATTTGGATCGCC
TCGATGACTTCCTTGCGCACCGGTAAAGATCAATCAGGTAGACACGAAGCTTGTCCTAATCCTCGTTGTGACGGTATGCC
AGCATAGCATGGTGAGGCTCGAGGAGTGGTGATTTATTTCATGAGTAGTGATATTGTTGGGGGGATGGATACATGAGTCG
GTTCGTAGACGGATGTTGTTCAATGTCCTTTTGTCAGTACTTCCTGCAGGGACAGGGTAATAGTTCAGTGGTTGTCAACC
CTTTCAACACCATTGCAGAAGGCCGTGATAGAGGTCCGCGACCGCCAGTTAAGCAAATGTTCGGTCCGGGCATGGGTCGG
TTGTGGCCGAAGGGATAGCTTCCCCAGTTTGCGCGCGGTATAAATTTGCGTGATCAGCTACTTTACGTCGAGGTTGTAAT
AGCCTCGTAAGTTGCCGGGTGTCGATAGGTGATTCGACTTTCGTGAGTTAAGCTGGTGTGTGCAGGTCAGGCGTGTTTTC
GAATCGGACCGTAGACGGTGGTCGAGGACTGAACGTCGTTACTCATGGATAATGGTACTCCTCTGCGAAGGATATGTCTG
TCCGGATAGTGTTCTTGAGTATAGGACCACAGTCTGGGTTAAATCGCCAGTAACGGTATTCGGATGGAAGGGAACGGTTT
AACTAGAATATATTGTTATTCGGATGGAGAACGATTTAACTAGAACTTTCTGCAACGGTATTCGGATGGAAGTGTTGACT
TGGCTAATTTATCCGGTTTTCGGATGGAGAAACGACTGTGCTTTAAATATTGTTTATGATTACCGGCATATGTATTGTGA
TCTTTATTGTTTTGGACTAATATTTATATCATGCATTTTTATTGAGTATCACAGGATGGTTCTGCCTCTGGATATTCATA
TTTTATAAGCCCTTTGTGTAGATTGATAAACTCAGACGCCGATAATGTTCTGCGCTCGAGAGTCATTCGTCTCGTTTAGC
ACCAGTATTATTATTTCATTTTCGCTCGAAGAGTCATTCGAACACTCGTTTGAGTACCAATATTATTATTTCTGCATTTT
TCCGCTCGAGAGTCGATCAGACACTCGTTGGCGCAGTATTTTATTTTACTGATATTTTATCATATGTGTGCATCATGGCT
ATCGTATATTTTCGTGACGGATGTATGTTCGACTATTAAATCTGGAATATGTTGGTTATATTATACCCGTGTTCTTAATG
TTTGCAGTGCATTCAAACGTACTCATGACGTCACAGCTGTTAATGTGGCCAGGTGTAATATTGGAGGTATCGTCGCGGTA
ACCTCAGGCCTACGTGTTGACGATATTGCAGCCTCGCGAAGATAGATTATCTGGTCAGCTGTTCTTGTGAGATGAATTTA
TAGACGCAAATGTGCCAATCGCTTTCGCCCTCAATAGAAACCAAATGTTGTACCCTAATTACAATGGTCTTGTATTACAT
ATTATGTCGCCTTGGAATTCTTGTGGCGTAAGTTGAATTGCCTCATCATTTAACAGTAATCTGGGCCAGGTAGAACTGAA
ATTAGATTTTCTGCAGAGATTTTAGCCATCCCAAAATCCCGGTCGTGACTGAACTGGTATCAGAGCAGGCTGACCATTAA
TAATCTATCTTAGCGATCAATAAACCTGAGTTATTAACCATCAGACCTTAATATGACCCGTCGATCTTCCCGTAATCACA
ATTGACCGACAACGCTTTCGATGAACAATTGCCCAACCTATCAGCCTATGCGTCGATCACCGCGCCAGTGACCGATAACA
TCTATCATAGCGATGAACCTCATCCTATAAAGAGACGCGCTAACCTCGACACCTTTAACCTCTTCTAAGCCAGCCACGAT
GCTGGTGCATTGTTAACGGATACCAGCGACCGTATGGAGGTTTATTGACCCGGTGCTCGCAGAGCATACGTGCCCTGCGT
TCAGGAACCTCCCTGAGTATGGTATTGGCGCAGGACATGTGCGGTAAAACCGTCGGTACTGGACACTATTTACACATCTA
TGAAGGTAAAGTCTGTCGCCAAGAACGCCCTACCGTTCTGGAAGGACACTTCCTTTGAGCCTAAACCATCCAACTGACAT
TACCATTGAAGCTATAGTTCAACTCCGGCACTTGTCGCCCAGAGTTGCTTCATCGTCGTTGATCGTGGATAGTACGATAT
GGTGCCAACGGAGACGAAGACGGATCCTGCGCTGTGCATCACCAATTTGCTATCGCAACGCTGCTGAACATGTTCGATCA
GGTCCTCGTCGATCGCAACTCGTATGGAAACTGGTTCGCCGAAAGCCCCGGCGAAGCGAACCCGACACCGACAACAGTAT
TGCTGTTCCGGACGCAATCCCGATCCCCTTGAGTCTCGCAATACCTCAACCCAGAGCACTTTGGTGACCCCAAAGCGCTT
CGTCGCCTTTGAACCGATTCCAACAGAAGTTGCGTTAACAACCCTCCAGGATGGTCTGCAATACTCTGAAGCCTGCAGCA
CCACAGCACTCAACCAGCAATCCCGACGGTACGTGGAAGCATCGGCGTCGCAAGGCCAGCCAGCGGACATTAACAGAAAT
GGAACTAAGTCGCTCAAAGTTGTATCGAACAGATTTCGTAATGACGTATCGCTTTGTTGCATGCTGTCGGCATTTTAGAC
CTCTTATTTTTTGGAATTAGCTATGCGTAATGCGTTGGTAAATTGCATTTTATTTCAGGCAGCCCTGAACCAACTCAGTA
GCGCCCATGAAGTAATGCGTCACATTTATGTGATGTGTATGTCTGTGGCTTTGACCCGAGTACAGGATCGTCGCAGTCAC
CTCTCCTCCAGTGTTTGATCTGTGATTGCTTTATATGAGATGCTCCATGACGAGCAACCCTCATATTGTGCGCGTATCTG
GCCTGCGTGATTTAACGTTTGTAGGAACCCAGACGCAACCCGGGCGGTTTGTCAGATTGATACGTGGGACTTTATGCCGG
TATGGTGCTGCAAATCCTGTTTGAGTTGCTCAAATCGGATCGCTCGCTTCCTCAAAGTATTCAGACGGTGGTGCACATCC
TCCGCCTACCGAACCAGATCAGCGGAAGTGCTCTTCGATGAAATCCATGCCGACTCGGAGATGGCGAAGGCTGCCGCGTG
CAGAGGCGCTCACCCGCCTTCGATTCGCGTGCCTTCAGTGGCGAGATTGCTATTATTTTCCAGGCGATGCAGCGCGGAGA
AGTTGCATCTTTCGGTGAAGTCGCGTGAAGGATCCAGTGCTGGCCAGCCAGTGCGTCATCGGCTCAGACGTTTTAACTCA
GCAGTAATGGGTTATCTCTGGAGGCACCAGCTGATTTGAAATCCTCGGATCGCTGATGGCGAACCAGGGCTGAACTAAGA
GGGCGCATTCATCATCTGGTCAGCCGCGCTACCCCGATGAAGGTGTGCCCCAGTGCCAGGGCGTTTTCTCAGGACCTGTC
GCTTTGCCGTTTTCTTTGTAAACGTATCCGATGTGTTATTGTCCGGTACTTATTGTTATGTGTTTGCAGCATGTTCGTAA
AAAATCTCGTGCGACGGATCCGATTTTTCTTTAGTTCCTGTTTTGGTGAGCAGTGTTACTAACAGTAGGGTTGTTTAATT
ATTTTCATAACAACTTGTATGTTTCGAGAGTTTTCTTTTCACGGTGTGCCAGCGATATATATGCATTTCTCCAGCATTGG
ATCTTTATTCGCGTACCGTTATCTCGGCGTACTCGACCTCGAGAACACTGTTGCAGATTCTTGAGCGCTATATATATATC
GGTACGCGTATCTAACTCGAGGTTATACCGTCTGATGAAGGTGCGAAGGTGTTCATCGAAACGCGAATATCGACAGCGGT
AGCTGATGCCGCACGTAATCCCGCATTGATCATATACCGCGACGAGCTAATGCTCGAGCAGCAGCATCACGACGATCATC
CGGGATCATCGCGCACCAGAACGAACTGGCAACATGAATATCACCGGGATATGATCCGGCGATAACATCCGCCATTAGAG
CCTCGGCTCGAGCTCTACCAACGACTATGGAGGAGGAAGGAGAAGGCAGGCCGAGATTGGCCAGTGAAGCGCAAAGGCGA
TGTTATAGCCGGATCGGTGTACGGTAGGCGAAGGTCACCAACGACACTCGTCATCGACCGCCGATGTTCGGAAGCGAGTC
CGCGAGCAGATGCCGACAATGGACTACCGGTGAAATTGCTTCCTGTACGCCATATACCATGTTTTGGCCTCGATATACCG
AATAGGCATCGCTGGTGGAAAAGACGTATGAGCGTGCCGAGAAATTGAAGGAAGGAGAATGCGACAGTGGGCCTGGTATA
TCGGCCGAAATATCCCGGAGTTGCGACCAGCGTATTTTGTATTTAAATTTATTCTAAATTACTTTGTATCCAGCTCAGAA
ATATCTCGTTTTCTAATGCGTGGTTTTCCGCCAGTGTACCTGTGGTTTTACATATGATATCTCTGGCGGCCTCTTGGTTT
CATTAAACTAAAGGATTTCATGGATAAAGCGATTTTATTTCCAGAAACAATTCTTCAATGAAGTCAGGACGAGATTGCAT
GTAAGGGGTAGTGTTGTGACACCCAAAATTTTGGCAACTTGTTTTGTTTATTAAAGAATATTGCCGATAAAACTTCAGTG
CAGTTTGCACCTTTGTGATATTGGTTGCCTCTGATGGAAAAAGAGACAATAAAGGTATTGTTGGAACAGATTTCTCTCTA
AATAAAACAATTATTTATTCGAGTGGATTCAAATGTTACCGTTGACTGTTCAATGATTTCGCGCGCATTTAAATTTCATT
GCTATTATAACGACCAAGCCTTTAAGAATTCCGCAAAATTTGGGGATGTCATGTGATGTTTCATCATTTTATCAAAGATA
GCCTACAACCATTGGAGATTTTAGTCATTTTCCAATCTTCGTGCAGTGAGCACTTTGCACTACAACCATTTAAATATTTC
TTCAAATTCTTCAGTGTTTGGAATGACAGTGGATACATACCAAAATTCATCTTCAACAAAAGCTAATGTTGTTGTTGAAA
ATTTGATGGATCAACCTCTTTGAAATTACCGGTGTTGATGATTCCGTACAGCAAACCCATTATCTTGCTCTAACAACCCT
GAACTTTTCTCCTACGCCAGCCCTCTACAAACTCTTAAAGTCAGGAGATTGGAAACCATTGGAGATGCAGAAGTGCATGT
TCTAAACCCTTTTCTTTTCACTGCCCAAAAACTGGAGTTTTTAAAGCACTATCAACTTTCTGTCTCATAAACTAACATAT
CATCTCCCTGCACCTAGAGACACTGATCATGGAATTTTCATGCTCCAAATTTTAGGTACTTGACGTTATGTCGAACACCT
AGTGTGCGCAACCACTTTTAACAAAACTCTGGTGCATGGTGGACTTGAATTATTATCTGTAATCACAGGGTGTAACCGAA
GCATCATCCTGTGCGAAGGTGCTCCACCCTCGCGCTCTGGAACCGCGCTGGCATTCCGTCCGAGCATACCCGTGCGTGCT
CTGAAACGCTTAAGCTTTACGTTTTACGCGCATATGATACGCCTGCCGCACGCGACGCGACCCAACCAGCTCATTCTTAA
TCGCTGAGCCGCTATGCGCTTATATCACGATCCTCTGGCGTCTGCTGCTGCGCCGAATTAAGCACCCTTGGCGGCATACG
TCAGCAACGGATTCCTCGCGGACGGCACCATAACTCCACCAACGCGATGCCGAGCACGAATGCATTAGCATCATCCTCAT
CGGAACGCGTTCGTCGCCGTCAAAGATGCCCTGCACCCACCAGCAACGGCTATATACGTCCTATCCTCGGCCACCGCGAA
CGCTCGAGCGCTATAAAGGTCTGAGCCTCCAGGCACTCACGCGACCTCGGAAAGGCACTCCCCATTAGAGAGCTCTAATG
AATCGATATTGACGTCCTCTATCAGCCAGTTCGGCCACCGCCAAACCCGGTGCGATTTATTCGCAACCAATACCTTAATA
ACTGCAGATCTCACGTAACGCGGAAGGAGCATAACTACCCAACTTTCCGGTCGAGAACCACCGATTCGTCATCTACGCAA
CTTCACATACGCCGGAACTCATAAAACATTCACCATCCGTCATTAACCACCACCTAAAGGACGCCTCGGTCACAACCGTT
CATCCCGCCCTTAATGGATGTACGTGGTATATGGTCGTCGCCGTTGATCTTGAACCCCGCTTTCCGTCGGGAAGAAGGAA
CGGTCCGACAAATAGTGGGCCTCTCGGATACCTGTCAGCTTGTTTCCACCGCGCCCTCTCTCTGTTTGTTTAAATTGAGC
GCAAACCCGAAGTGCGTTTTCCTGCTGCGTAAAGCGTATTTTGCTGAAGCGTTTTCCTCTTTCTGGTTTTTATTTAAAAA
CAGATTTGACCAAACTTTGACTGGCTATAACTTTTAAAATAAAACTCCAAATGAGGGATTTGATTCTTTTTCTTATCTCT
CAGAAATTTCATCTAGTTATTTTAAGATGTATTTGAGACAGGTTTTGAGGTACTGTCGATTTGAAATATTTTGTGTTGTA
TTTGCAAAATAGGATTTTTTTTGGAAATAATAAGTGCATCCTTGCATACTCTTGAAAGACATTTCTGAACTCTGGCATAA
TATTTGTTGTGAAGATTGTTTTGATGCGATCACAGCGCGACAGGTAATAGCGACAGTTTAATACTCGATGTAGTCGTGCA
TGAGTGCACTTTAAGGTTGTTGTAGCCAGCTTAATGGATACCCTAAGGATTTGGATCGCCTCGTGACTACTCTTGCCGGT
GGAAGCCGGAAAGTCGTGGTCTTGGAGTGAACCACGAACTTCATGCAATCCTCGTGACGAATATGCCAATGTGTGGTGGA
GCTCGAGGTGGTGATTTATTTCATAGTGGTATGTGTTGGGGATATGGATCATGAGTCGGTTGTAGACCGAGGTCTTGTTC
AATGTCCTTTTGTCGGTACCGCCACTTGTCCTGTAGGGACGGTATCAGTTCAGTATTAGGTTGTCAACCTTTCCAACACC
GTACAGAGGCCGTGATGAAGGTCCGCGGCCGCGGATTAAACCTGTCATTCGGGTCGGGGCATGGGTGTTTCGGTTGTAGC
CGAAGAGGGATAAGCCTGATTTGCGCGCGGTATAAATTTTGTGATCATGCTACGTCGGGTTAGCAGCCTCCACTTAGAGT
TTTGGCAGCGAGTGTCGTGTGGGTGACTCGAACATGAGTGAGTTAAGCTGGGTATGTGCAGGTCAGGCGTGTTTTCAATC
GAAGAACAGACGGAATTAGTCGAGGACGGTAATCCGTTACTCGTGGATAATGAGCCTCCCTCTGCAGAGGATATATCATA
ATCGGATAATGTTCTTGGTAGGACCTGATCTGGGTGCGTCATGATAACGGTATTCGGATGGAGAACGGTTTAACTGACTC
TGTAACGGTATTCCGGATGGAGAACGATTTAATAGAACTCTGCAACGGTATTCGGATGGAGATACGACTTGGCTGAATTA
TCGTTTTCGGATGGAAGAAACTGACTGTGCTATATTGTTTACATGATTATAGCGCATATGTGTTGTGATCTTTATTGTTT
GGATTAACCATTTATATCATGCGTTTTATTGAGTATCCACCGGGATGGTTCTACCTCTGGATATTCACTGTGATTTTTTT
AACATAAACCCTTTATGTGGTGTCGCTCAGACCTTCCGACTGCGGCATTAATATTTCTGCATTTTCACGCTCGAGTCATT
CAGACCTCGTTTGGCGCAGTATTATTATTTCACCATTTTCCGCTCGAAAGTCATTCAGACGCTCGTTTTGGTACCAATCA
GTATTATTTCACCGTGCTATCGAGGAGTCATTCGAACCTCGTTTGGCACCAGTATTTTATTTTGGTATATTTTATCCATA
TGTTATTGCATCATGGCTTCTCGTATGTTTTCGTGACGGATGTATGTTCGACTATTAAATCTGGAATATGTTGGATATAT
TATACCCGTGTTCTTAATGTTTGCAGTACAAACGTACTCACTGGCGATAAGCTGTGTCTTGTAGATTGCCTTGCGTGGAA
ATTTGTATGCGTCGCGGTGATGACACCCTCGGAGCCTGCGTGTTGACGTGTGCAACCTCGCGAAGATAGGAGTTATCGGC
GTCAGCTGTTCTTAATGGAAATGGAGTCCCGCAGACGCAAATCTACCCAATCGCTTCCCGCCCTCAACCATTATTAGAAA
CCAAATGTTGGTAACAAACAATGGTCTTGTATTACATATTTATGTACTTAGCGGAATTCTTGTATCAAGATTTGGTGCCT
CGTAAGCTAACAGTAATCTGGGGCTGGAAGTGAGCATAAAACCGTTTTCTGGGAATTTGTATCCCCAAAATCGGTCGTGA
CGCCACCACATGAATCTGGAGCACCTTCAGCAGGCCGTTCGTAGGTACAGCAAAGCATCTTCAACCACAATACGATGTTC
ATCTGCGGCAAACATCGCCAACGGTCTGGAAGGATGCCTGCCGCCCTCCATCATGCGGAGCGATCGTACGGGAATATAAT
CACCTTCTACTACCCAGTAATCCTCAAGGTGGGCCGCACGCTTGTGTCGGCAATCCGGAGACGCGGACATCAGACAAAAT
TAATAAGCATCCAGTTGGGTTTGGGAAATCATCATCAGATGATAAACTTCGATATATCAGGGCAGTTCTATCCTCGAACA
TCAACTGTCAACAGTGAAGATAGAAACAACGCTACAAATGCGGAAGCTGACAGCGCCCGTGATTTCATGATATGCAGACG
GCGGCTTCATCACGCTCGGTCCTGAGTCGAGTCGAAAGTGATGCTGTAGTTCTGAAATGTCGATTCGCTCATGTTGTAAT
ATTAAACTTTAATGAACGTGTATGTCTCTTTGGTTTGGATAATCGTTCAGCATATGTAATCGATGTCTTTATTTATTAGT
AGGATATGGATCGTGCTATTAATGTGTTGCTTTTCTCTTCCGTCCTTTTGTTGCCTTCATATATATTGCCTTATTGTCTG
TGATTGCTACTAACTTTTGTTTGGCGGAGTGCATGAAGATGCCATCATATGTCGTGTACAAGGGTAAAAGGTTCCCGGAG
TCACGACGACTAGAGATGTCGGAGACAGGTTCATATTTCGTAACAGTTACAAAGATTTCTACACTAGGGCAGAAGGCGGA
AATAGATAACGCTATCTGGCGGAAGGATGGAACTGGATGAACCAGTTTCGTGCGATGATGTACTAATCGTGATGACCGTA
ATATAACTTCTAATGTGATGGTAGTTTAGATGATCGATATCGATTTGTAATGTGAAAGACAAACTCATACTCGCGGTTTT
CGAGACTTGTAATGTTCTTTGTTCGGTCTTTTGAATTCGGAACTAATATGATGAATTGTGATTCGGGAACTAATCTTCTA
TTGTATTCGATAACTCTGCTGTTTATATGTTGTGTATCTATATTCTGTCAGTAATATGTTTTGTAATACGTACAAATATC
CAGAAAAAAAAATACCTAATATTCCATACTAGTGGCGCACCACCCAGAACTTTAATTGGCGCACTGCAAAATACTACTAA
TTATTTTATCAGCAACAAGTGCGTAAATATTAAATAGGTGTAGTTAAATATATTTGGAATCATTCTAATAGCGCACCGTA
TGTGAATATAATGGCACTACATGATGTAGTAGTTTCTAGTATACTAATGAGACCTCTGGTGCGCCGTAATAATAAAATCT
AATGGCGTGGTGGTAGTGGCGCACCTGTAGTGCGCCATTAATCAAACAAACAGGTGCGCCACTAGCAGGCCTTTTCCTAT
TGGTGAGATCGTGCGGACGCCCTCTCGGCTAGTGATAATAATCCCCAAGTGCAGGAATCATCGTAGCAATTTCCAAAGGT
GGAAGTGATAAGTATGGAGTATCGAACCCACAAGGAGCTAAAGGTAGAATCAATATTCTCTCCAAGCCCTATCTGCCACC
GATACGACTCTTTCACCGCGAACGTTTACTTCCAACTAGCAACGAAATAAACTATGTCGTCAGTATAACGAAGGATAACT
TTGTATGATATCGGAGCTAAAATATAAAAGTAGACGCTGTTATCATAAAGTTAGAATATATTACTAAATATTATAAATAG
CGAGTGTGTGGAGATAATGGTGGATCGGTGTGCGGAATTGTCTGAGCAATCATTAACAGAACCAGTATCATATTGCAGTT
CCATATGGGGGAGAGACATAAGCTAACATACTTTCTCTGCTTGGGATCATATGCGCTTATGATTCGAACTCAATCGCAAC
TTCCACTAAAGATCATTAAGGTCAAAACCCAACCATAGCATTAAAGCATCAAGTCCTCTTTATTCCCGTACACATGAAAT
CCCTCTTACTCAAGGTTTGTGTTTCAGTCACTCACCAACCACTATAAGCGGAATCAGCAGACATTATTGCAACACCCTAC
GACGGGAATCCCCTCACGCTTGCGCGCATTACGGAAGGCACCATAGGACAGCACCAAAATAAAACATACAACTCATACCA
ATCTATATCATCAATCAGCCAAGGACAAAAGATATCTACTCAGAAACATCATAGGATAGCAACATCATTGGATCATAATA
TGTGGCATAAAGCACCATGTTCAATGGAATTACAGCAGGGGTGCGGGAGAGTGGATTAATGGCCGCGTAAAAAAAGAAGG
TGATGATAGGTGATGTTATTCGAAGACGATCACCGTGGTGATGATTCCCCTCCCGATGGCACTCAGCGCCTGAAGAGAAG
GTTCTCCCCTTCTTCCTCCTCCATAGCTTCCACCCTCTGGTCGCCTTCATAGTGATGATGGCCTCAGGATGCTCCTCCAT
GGACACCGGTGATGATGACGGCCCTCAGCAGGAGATTGCCGGAAAGGGCCTGAATTGACTTCTCGTGGCTACAGAGGCTT
GCGGCGACGGAACTTCCGATCTTGGTTTCTTTCTGGAAGTTTGGCTATATATAGAAAGTTTGCGTTGATTTCCACGTCAG
GAGTCTCTGGGCTGTCGGGCAGGTGCGCCAGGTGAACTTTATCGTGGGCAGCCCCAGACTCTTCTGGCCTACTTCTGGTA
CTCCGTGGGCTCTTCTGGTCCAAGCAATCTCCGTCAGAAATTGGCGTCGAATTGGACTCCGTTTAGTTTTCCTTTTGTGC
GATACTCTAAAGCAAAGGAGAAACAGAAACTGGCAGCACTGGGCTCTAGAGTTAATGAAGTTAGTACCAAAATAAAATAT
CATATAGAAATGCATAAAACATCCTAGAAAGGATAGTATGTAATAGCATGAATACTTCATAAATTATAGATACGTTGGAG
ACGTATCATCTAACGAGTGGGACTAAACTTGCCGCTGCCTGTATACAACGCGCCTTTAGTACCGGGTCGTGGCTCCAACC
GGTACGCTAAAGGAAATCTGAAATGCGGTTGCATACGACCGGTACTAAAGAGAGTCTTCCGCCGTTAGATCTGGCCAAAT
TTGACCTTTAGTACCGGTTGGTGAAACCAACCGGTACAAAAATTATCTATATATATATATATATATATATATATATATAT
ATATATATATATATATATATATATATATATATGCTCCATAACACTTACGAAATTTCAGTTAGTTTTTTTCTTCATCTGCT
TCGTCATCGCCCGTCCCCATCACCGCCGTCCCGTCGCCGCCACGTCGCGTATGTCTGATCTCCGTCCCCGTCGCGCGCGC
CAGTCCCCGCCCGTCGCCGGGCGCGCCCGTCCCCGTCGTCGATCGCGCGCACTGGCCCGTCCCAGTACGTCGCCGCCCCG
TACGTCGACGCCGCCCCGTCGCTCGCATCATGACGCCTTTATATGGGAATACTTCTGCGCGCCATGGCGGCCCTCACAGT
ACGCACAGAGATTTTTGGTTTGTTATGCCTTTAGTTTAATGTCAAATGTTAGTTGAATTAGCTGAATGATAATGTTAGAT
GGAATTAGTTTTTTATGCTTTTAGTTATGAATGGGATTAGATAATATATTAATGTTAGATGAATTAGATATGATAATTTG
AATCAATAAAGATTTTGATGATCTAGAAGTGGTACTATAGAACTATTTTATTTTTTTACTAAGAAAGGAAATTAATAGAA
CTAGTTTATTTTAATAGAAGATGCTTGGATTGAGATTGGTTGTATTAATAGAACTAGTTGAACTAATGGAACTATTCGAA
TTAATAGAACTTGTTGAATTAGTTGAATTAATAGGAGGTAGATGCTTTATATGAACATGAAATGTCTGACAACGAAAAGT
TTTCCGTATGCGCGAATATACTGTGAAGGGCGCGGCCTGTCGATGAAATTTCCTAGTTGATGATAATGCGCTTCAACATC
AAGCTGGATGAGACCTTCGAAATGGATACAGTAATTCACAACGACAAGTGTTTTTTTTTCATGAGTAAAAGCATGACTTA
TTAAGCCATTTACTTCAACTTATAATTTTAGAATTTTGCTATTCTACTAGCGTATCCTGCAATGCAAGAATTTTTGTCTT
GGATAGAATTGGTTCAGTCTATAAAAGCTATGGAAGTAAAGTTATGAAGACCGAACATGGTTATGCTTTCTGCAAATTAT
ACAATGCAGACACCTACACCTGGCTGAATATAGGCAGCAAACATATGCAAAGATAATGGTGAGCCTGATAGTTTATCTGC
TGATACTCGTCCTGAAGATGATGGTAATATCGACATCTGGGTCGATGTGCAGACGCCTCCGGATACCATTATAGCCGTTT
CTCAATCATATTTATGTCTTCGATATTCTTTGACTAAAATAGTTGACAACTAATTTCTGTTGACAGTATTTCCTTCAAGC
AAACATGTCCGACAGCAGTGAATAGGACGTCCACTGTCCGGGGCTGAATTAAACTGCCGAGATAAGTCATTATGTTCATG
GCTTGGATGTGATGTAATCAGAAATTATTTATTGAACTTTCAATCTTAGTGCTCAAAAGCGATGCGACCAATGGTGTTCG
TGATGAACTACGGTCACATCTGTCGAGGAAAGATAGTGAATTTTAATAATGTTGTCATCAGTGCATCTTGAATCATTGAT
TTTAACCATTCTTCAAGTAATATTTTATGCGATGTTCTTCAATAGGTTTCGAAAGATAGTTGTTAACCTCAGTGGATCGA
GACGAAGGTCGCATGTCAATGGTGAGCTTACGTAGACATCCTACGACATAGTGCATTCAGAGGTTTCTAGAACCGAGGAA
TGGCAATATTGAAGACTGAACCAAATTATTGAAGGATCGCAGAGGTACTAGGGGTAGCAATTAATACGATTAGGAGACAG
GTTGATCTGCGTATCAATATGATGAATCAGGAGAGCTACACATGTTCTGTATTTTGTAGGTGATTAGCTAGTTCTTTATA
CCGTTCTTATTCTCTCATGTCCATGTTGCTTCGTCCTGAACTTAAGCTCAAAGTGATTTGCTTTTGTGGTCTTATGAGCG
CTTATATAATGTCGTGATCATGTTGAACTCCGGTATCTTTATGGGTACAAGTAGATGTTTTCTTCTTTAAGCTAGTGTTG
GTGGTGATTAGATAGCGGTAATGACTATGATGATTATTAGCTGAGTGTTATTGTTGATGATATGATGCAAAGAGTTTTTA
TATTAATATGATGATGATGATGATGATGATGATGAGTTGTGTTATATCATTTATGAAAGAACCATGAATTAGTTTCAACT
GGATTATGATCGCAGGATCCATCCCGCTAAATGATCGCAGTTCTTCATAATTAATAACTCATTATAATCAACAAAAATAA
TCTATAGAATTAAATGGAAAACACAAAGGTGAAGGAAAAATAAATAATAAACCAAGAAACCCCAAACTTTTAGTACCGGT
TGGGTGTTACAAACCGATATAAAGTCCTCTAGCTCCAGCTCGTGCGGCAGTGGTGGCCCTTTAGTGGCGGTTCGTGTTGA
ACCGGAACTAAAAGTCGGATATAGTCCCCACCCTTTAGTGCTGGTTACAGAACCGACAAAAGAATATACCTGAGCTTTCA
ATTGATAATGCCCGGTTGCATAGTCATAGCGCCTACTGCTCGGCGATCTGCGTGTCGGACAAACCGGCCAAACTATTAAT
TGAAACTTTCGCTATCTATTCGACGCCGACGTATGACTCATCGGACCGAGGCCAGCTCACCATCCGACGGTCCAAGCGGC
GTAACCCCGTCGCTATATCCACTGTCTGGCTAAAGTTTGGATTCCCCATTTTTATTTCTAGATAATAAAGCGTTCCATAT
CAAAGAAGTCCTTCCGGCGTAATGAAGATTAGTTAGTTAATCTTCATGCCAAAAGGATCCTTTGTTGCGTAATGATGATT
GGTTAGCTAACCACCTTCGTTATACTGGAATCTTGAGGTTTTGCAACATCATGATTTCTTCGTCTCGTATGCCAGATTAA
TGGGCGATGCATGTATTGCCAAAATCAACATCATAACAATTGTGAAACCGAAGGGCCGTGTCTCTCCTTGAATCAGGATC
TCACATACAAATGACCGAGCAAAGATTTTCTATGTGCTTAAATCCTGAAAGCTAATCTTTATCATTGCAAAGTTTGAAAA
GGTCACCTTCAAGGTTTTGCTGCTTCTTCTCATGCATGTATATATTTTAATTTGTAAATACATCGTCTTATTTATCATCG
CTTTTCATGCATCTTACTGTATGAAATTACGGCTTCGAAAAGATGAAGATGCCCTATCAATATCAGAATTTACTATTGTT
TTCTTGGCTGTAACCCAACTATTCGCTGATTTATTTTCTAAAAAGTATGGCGAATCATGATGCCAGTTACACAAAACACG
CAGTTGGTAATTCTCTCTTCCTTACTTTCTTTTATTGATACCTCGAAGCACTGTTTTGTGACAAAATTGCCTGCAATGAG
TGCATATTAATGCCCTATTTATTCAACTTAAATATGTCATGAATTCCAAATCTTCACTTTACTAGCCTTTATATCCCTTA
TTTCTGTTCACAGGTATATGAGCTCACAACGTCTCATCTCCTTCATCCTACAATACTCTCTTCTCCTCATTGCCAAAGAC
TGGAGCATCGCAATCAGAATTAGTTCTTCATTGTGGCTAAAATATACCATGTTATATCTTTAATACATAATTATCTCCTG
CATGGTATATTCGTTTATTGTTGTTCTAGCGTCAGGCTGCTAATAATTAAAGATAACATAATATCAGATGCCTCTAAATC
GGCGCTCAGGGAATTTACAAAATAGGATCTTGCGTAACTATGCATTAAGTTGTTTTATCCTGTCGGCATAGCCATCACAG
TATCGTGTTGTACCATCAAAAGAATTGAATCCATATCCACTCCATTTTCAGCAAGGGTCCTGCACAGAATATGTTGTATA
AATTAATGCTATTTATTAATGATCTATTATATTCAAACATAAATTCGTTTCTACATAACACCATTTGTGTAAATATACCG
TACTGAAGTGCTTGCATCAAATTGTCTTTCGATATGATAATCTTCATAATTTTGCCTCTCAACTCAGGATTTTATGCGAT
TTGCCACTATTTATACTGTGATTACTCGAAATCGTCATGGTACTTGTTATGCTTCATTGGCTATTGTGCTTCTCTAAATT
TAGTCATCAAATCCTGCAGCAGCAGAATGCACCTAGTATATAATATGTGTGTGTTTGTGAATAGTAGGCAGTGGGACAAA
ATGGTTTTGCACAAATTTTTAGTGCGGTAATATTCGTATTGGCAAAGGTTCCGCATGAATATTAATGCGGTATAATGATC
TTCGTAATTTACTTTTGCCCCTGCAGCAGAAACCCAATTGCGCAGCGTATGGAGCTACGTTAGAGATAACGCTGTGCGGC
AACTGAACTACGGTGAATTCGCACATTCTGTCGCCGCATGATACATGAGACTGAATCGTGATGGGCGTAACGTTGCCGTC
TGCTTTAATGATAAAATGCTGGGTGATGTAAATTATATATGATGAAGGGTGCGTGCGTATAATTATAAGAAATAGTATTG
GATATATGCTTGTTTTAGTGAAGGAAGGAATAGCAAAATGCTTATTATTTCAGCGAAGGAAGAGCAAATGCTATTATTTC
AGCGGAAGGAAAGGACGCATACTTATTGCTGCCAAACATGGAACGAAGTAAATGCTTCCCGTAATAATAAAATAGAAAGA
CACCGAAAGTACGTAGATGGCTTTTGTATGGTTTGTCGACCCACCGTTTGGACAACAACCCATTCTTCATTTGGTACGAC
AGACGAGCGAATATACAACGTGTCGTGTCAGCGTCTCGATCGAAGTTCCACACCATGGCGGCGATCACACTCTTCATCTG
CACTACCGGATATGCCCAAACATGATCTTGGCGTTGAAGGCTGGAACTTGTACGACGGCGTGCAGCAGCTGCCGTCTCCT
TATTATCTCTGTGGTATGGCAGTCATCGCCCATCATATCGGTAGAGCGCGATGAGGATGGATTTCACCCTCTGCACCTGT
TGCCGCTGGGCAGCATCGTCTGCCATCGCTGTCTGCTCGATCGGACCCGGCGGGTACAGCCTCATCGACTCGAACAATAC
TTACTTTGGAGGTGGTGGCGGTTCGTCTCCTCGGGGTCAAAGATTACCATGTGGTTGTTGCCGTGGAGGTTGCAGCATGG
CAATGGTGTGATTCCACTCTGATGAAACACCATGCGAAAGTGTTGATAAAGGTTGTAGAACCGGTCGTACTCATGCCGGC
CGATGTCACGCCGGCAAACAATATAGTCGATCAGGGTTGCGTAGAGGCATTAGGTCTTCGTTCTCGTCACCAATATACCA
GGTCGTGGAATGAACAATTTCCTCGTTCCTTTCTTCTCGCCTTCATCCACGTGAATTTGGTCCGTCTCTCCTTTCAACAT
CTCGGCAACGAATCGTCAGACTCCAACTGCGCGAGCTGCCGCTCTGGAGCCGACTTTACGCTTCATAGAAGCCTCCAGCA
GAAAGCTGGCACCGTGTGCCGGAAGAAATACTACATCCATGACGGCTTCCATGGCGTTAACAGTCAGGGTGGCATATCTG
CGACCAGGAGACGGGGTCGACGAATTTCGGCAGCCGTCATGTCGAATGTGAACACAGTAAACCAGTTCTTGAATATCAAT
CGGAACTTCTGCGTGGCTGCTTCGCGACAAAGAAGAGGCCGTCCTCCACCTTGTCACGGCAACACCGAGTATCATAATAA
AGTGAACGCTGTGGAGCTGGACACGAGTGCTAACCTTTCACGCTGGCGTATGCGATAGATGCGTTGAAGCTGTCCCCATG
ATGTCGAAGATGGCCGCAGACTCACCCAGGGTGAAAGTTCGTGAAAGTTGGAGACGAAGATGATAATGGCGGATGTTCGC
GTTATGAGTGAAGAAGCGCATGCTCCAGAGACGGCTGAAACACGAAGCTACGCCGAAGCTGACAGGAAGAGCGGTGCTGT
AGTCATGGGCTTGGTGGAGGTTATGCGGGGAAGGAACATGTAACCAGTGGCCATTTCAGGAAGCGCTGCCATGTTGGAAC
TTCTCAACCCGATAAACAGAGCAAGGAGAGAAGCAGGACAAGCTTTCAAGGAAGAGTCTGGACACGAAGAGTGCCATTTC
ATTAAACTGGATGCTGAATGTTTGAGCGAAGTTGATATGGAACAAGATTTTATGGTTTTGATGTTCGCTTTAGGGTTCTA
TTGTCTACTCTTGTCAGAATCACTGCCGTGGCGGACCATCACCAGTAACGCAACATCGTCGACGTGCGAATTCCGAACAC
GTGCCGGTTTAACCGGAATAGGTGACGACACGGATTACAAAGACTTCAACAACTTAAGCAGCAATGGGCGTTTGAAGTAT
CCAGTGGATCATGGCAAAGGCGAGTAATGATAATCTTCTATATTTCCTCAGTTCCTCTTCCTTTCCTCCGTTCTGATGCC
CATTCTTGTAATCGTGCATCAAACTAAATGGCTTTAAGGGCAAAGCGGACGGTCCACGCTAACTGCTGAAAGCCGCTTTG
GCGGTGTCACCAGCGGCAATTGATGGGATCTCCGCTTCGCGTGGACCTCGTGGTGATGATGTGACGTCGTCGTTGCGCAA
AATCTTAAGCTTCGGTGAAACCAAGGCGGCTTTATTGGTTGTGGTGACCTTGATTGGTGTTTGGGGCGGATCTTCTCCAG
TGAAAACCTGAATCTAGCATCAGGCGATGACGGTGCTCTCATATTTTCTTCTTGGGCGTCGCTTTTGGAGGATGTGGACT
TATTGTGTTTCTGGTGGTGATTCGTGCTACAATAATAAAATTCATCGTGTAGCAGGATTTTTCTTTTCCTTCTTCTTTTT
TTATCTTTTGGTATGTGCTTGTAATGTCTTTGCGATGTTGCATTGTTGCAGAGGCTGGAGTGTGAGATTTAATTATCTCC
GTGATATTAACATATTCCCATGTCGCAAAATCTGCCATTATACTAAGGAATTATCCATCGTCCCTTCACGCAACACTAAC
ACACAATCAAGAGGCCGCTCTCACCACCACACTTCCCTCAAATGATCTCGCGCAATTTGTGAAGACAAAGGAGTCTACGA
AAGCGCACAACAAACTCAGGGGCCATGAATCTATCATCAGGTACCACCTCCGACAAGCTCTAGAGCCATGCGCAGAGACT
GACACCGCAGCGATCATTGTGATCTCAGCGTGATCGAAAGAATCTGGCCACCGAGGCCACGTCTGGAAGTGATGAAAGTC
CTAAAACGTTGGCGACCAAACTTCCCCAGTAAAACGACATCGTGATTGCACCTGATGTGGTGCTCATATCACCTATGGGA
AAAGAACATAAGTGACCTCTAATCAGTGGCGGACGCAGTAATAGCACTCACCACTGCTATTAACAGTGGCGGGCTCCAAT
ATCCGCTCGCCATTGCTATTAACTACAGGCGGTGGTTTGAGCCTATCCTGGTAACAACTGTCCATATTTGTGATGGAGAC
CAAATTTATAGCCGGCACAAAATTGCAACCGCCACTGGTAGCTGGGTGCATTGGCGGGTGGCAATCAATATTATCTGTGT
CAGCAAAATTGCAGCCGCTATTATTTTGAATGCTTGTTGCAAAATCTACTAAAAAGCTCGCCAATGGCGGGCTTTAGTTT
TGACCAGCCACTCATAAGTGAAATGGCAATAGCGAAGCTTCGTCTTGTGCATCCGCAATTTGTAGAAATTGCCGTGGTAA
GGTTGGCAAGGTGCGTCACTGCAATACAAAGTCTCACTCCTCCAAGATCCTCCACAGTCGCTGCCCAGCCCTCGCGGCCT
CCCGCCGTAACAGCCCTTCTCTCTTCCCCACTGCGCCTCACCAAGCGGCGCCGTCGATAAAATCAACTTCGCCAGCCAAC
CAGTATTTCTCCTCTCTGTCTCCCATGACCTCGTCGCCATAAATGAGACGCCAATTCAGCAGTTCGGCAACCTCGCCGGC
GCACAACACCCGAAGTTCCGTCATACATGCTCCTTCCTTTCCTCGGACGAATCTGCTCTCGCAATACGATAGCTTCATGC
CTGACCCTCTCCGTGGCTGGGGTTTGGCTGCCTCAACTCAGCGCGGTGAATCTCCTCTCCCCTTCTTCCTTCGCTCCCTG
AACCTCACTTATTTCTTTGATTCGGTGAACGGGCTCATGGACGGGGACGACCACCACGGCATAAACCTGCTTTACAATAT
GCCATGGATGGAGATGTCTCCCCTCCTCGGATTTTTTTGTATCGATTTGTGCGCTTTCCTCCATGTTCTCTTCCATTCGA
TCATCACGATCAACGACAAACTAGTTACTTATTCGGTCATAGTTGTGGTCCATTGATCCTCTTCTTTTTTTGCATGTTAC
TTATTTGAGTCATAGTTTGTATGATTCATGTCTTATAGTTAATTAGAATTGTTTGGTACTGCTGCAAACTAGTGTCTGGA
TTTATACTTCACCACCGACTGGGAACAATGGGGTAGGAGAGTGTGGCAACATAATTGAGACAAACAAATGCATTAATACG
TGTCAGTTTATATGCTATGTTTATTGTTGTTGTGTTACTTTCATTAACGCCATCGAGGTGGAGCCCTGCACGTGGTTTAT
AATTCTGTTGTTCTTTGTTATTCGGATTTGGATTTCAAGGCTAATATGGTATTTCTGTTGATGCAAAGGTTCTGAATATA
CAGACTTGCAGTCATGTTTGATCCTCAAGTACTCTCGCCAAGAGAAATGGAAAAGCAAGCTACCGGTGGTGTTCTGTTTT
CAAAATAGCTGTTTGTTTAAAATGCCTGCAGTTTAGATTCAATTACTTTAGCTCATGCATTGTAGGTCTGGATAGCATGT
TGAGCAGGAATGACTTAACAAGTTGATGTGCACTAATAGAAGTGTATCGTAACCTCTCATTAATTTGGTCGAGATTGAAT
GAAAGTCCTAAGCTGCAATATTTGTAAAAAAACTTTATGGAAAACAGGTCATTCATAAGCGTAGTATTCCCAAATGCCTA
TAATTAATCTTTAATAAAAGAAACATACATGGAAAACCAGATTGTTCTGCTGCCAACTGTACATCTATTCTATTATATTC
TAAAAGGAAAATGGAAAATGAAGTGTAGAATTCACGTTAATCGAACCATCCCCGATATCGTCTCTGTTTCCATGCACAAA
TTAAATTCGTTACCCAGCTATGACTTTCCTTGCTAATCTATCTTCTTCTGGGTACATTATACTTCTCTCTTCCAGAAAAT
CATTGTCTAAACGGATGTATCTAACATTCATATACTCTGCATATATCCATTTGAGCAACAAGTATTTCTGGATGAATCAG
TAATATTATCACTAAATATAAGCCCATTTAAAGATTTCAACATGGACTACATATGAGAGCAACATGAATGGATCTACACT
CTGAACTACGTCTCTATAAGTGGTACGCAGTCCGTATCGGAATATCTAAAATCTTATATTTAAAATGGAAGGGTAATCAT
ATATTATAATGTATTATAATATTTTAAATTATTATAATAAAATTATATAATAGAGGTTATTTTCGAGTCATATTAGTCAA
TAATTTCAGTCTCCAAAGGATATTTATCTAAAGTCTATATTTAGATATCTAATCTATGGTCAAGTTAAATAATCCCAACA
ATTCCATCCGTGATGACTCAGTCTCATAACTTGACAGAGTAAACCTCAAAGATGTTTATTCTATATAGGTTGTGTTGAGA
AGTTCGAGGTGACACCAGACCTTATAATAACGTGATACGGGCTCTTGGAGCCGTTGAATCTCGATCGATGGCTCTGAGAG
TTGTATATATGATTACGAGTCTCCTGAAATATTTAGAAATGGATGGTAGCTTTATAAAATGTTCCAAGAGCTCCCGAGAA
CCGTTGGATCAGCTCCTAAGGCCATGTCACAGTATCACCTAAGCATCCAGGGAACATCCAGATATTTTCCATGCCATGAT
TAGTAGCCCCTCAAAAGTTGTGGTGCTACTGAATAGTACATGATTTTCAACTCTAACTACCAAAATTTCCAATCTCCAAA
ACAATAAGAGAACGCTAACTACCTAGAAAGTGGAAAAGGAAAAAACAATAAAAAAACAGCCTTTGAGAGAGTGGAAGGAA
AGATGTGGTAGGTCAGAAAAAATACGCTAACTATACCTAGGAAATTGGAAAGGGAAGACGTCTAGACTAATTTTTTAGCT
TTATTTAGTATAGTTTTACAGGAATGCATAATAATCAGAAATGAAATTCACTATGCGTATATGTTACTGAGTATATACTT
ATTAAAGACAAAGCATATGAAAAGAAATAAAATCAGAAGACAGCGTATTGCAATTGTCAAGCTGTAATTAGAATGAAAAG
CGAATATGAAGGACTCTTTATTCAAACATAAAATATTTAAAACATTGTGCGTTGCTTTTTTGCAGGAACATTCATTGGTA
TGGACAAATTGCGTGCTAATGCAAATAACAATCTAATGAGAACAAAAAAAATGACTATGTACATATGCAAGAAACATTAA
GAATTGAAGTACTAAGAAGTTCAATGTTAGGTCTAATAATTCGTGGAACAATGTGTCCATCTTAGATCTAACAACAATAA
TCATTTAGAAAAATGCAAGCAAATTCATCATGAGGATATTATGCTATCTCTCCTATAGCATAATTAGTGTCGAAAAAGAT
AAACTGGATGGAATAGAGTTTGAAGTTTGTTCTAATCGTGACATGACCATTTGTTGGCTCAGTTTTGAGAGAAAGAATAG
AAGATAGATAGATAGATAGAAAGATGGAATATATATATATAGAGAGAGAAGATATTTATTAAATATCTTGAAGATCGTGG
TTTGATTGCATGACAAATCAGATTCTTTCTAGAGACCACTTCTTTGGACAATGCCATTACTGATTTCAACTCAATATATG
CCTTTTCTAGCTACAATATAATCAAACACCATCTTCAATTTGCAAAGGTTTTGGTGTGTTTAAGATTTAAAGGGCACCTC
ATTTAATTGAATAAATTTATATCTATCTGTTCCTCAATCATGTGTATAACTCTGAGAATATTGAGATATTACGTCGATGA
AACCATCATAAATTCGATCATTATTTTAAGATACTAGCAATATATATGAGCATATAGTAAATGACACAATAAATAAATAT
TGGCGAGAACATACATTGAATCTATTGAAGAGTATGGATGAGGTAGCACTGACTACCGCTAGAAAATCGATACACTACTA
TGTTCAAAAACAGAAGGAGCTTTAGAACATATAAATTATAGCGGCATTAAATAATCCTCTTAAAATAACATGCTCTCTAG
ATTATTCTATTACGGCAACATTAAAAGTTCTAAAGGTTAATATGAAAAATAAATCGTTAGTGGTTTGACTCCATCTTAAG
CATCTATATGGAGTACATAAATGACATTGATTGTTGGTACTGAAACATAGTTCTAATGTTGAAATATCTTACAGAGGCAA
TAATAACGTAGTTATTATTATATTTCATAATCCCAGGACAAAGGTTTATTATTCATGCTAGAATTGTATTGATGAAACTT
AAATACATGTGTGGAAACATAAACAAATGCATTAGTGAGCCTATACTAGACTAGCTTGTTGATCGAAAGATAGTTGGTTT
TAACCATGAACATATATTGTCATTTGATAACAGGATCACTCATTTGGGAGGAAATGATGTGATGGAACAAACCCATCCGT
TAATGTATATGATCATTCCAGTTTATTCTTTCTTAATGTCAAATACATATTCCTTCGTCCATGAGATATGCAACTCCCGG
AGGAATACTGTATTATTGCTATCAAACGTCACAATGTAACTGGATGATCATAAATTAACTCTACAGGTGGCAGCTATCTC
CGAAGAGTGTCTATTGAGGATTGGCATGGATCGAGATTGAATTTGTCCTCCATGTATGGAGGGTATCTCTTATTACTCTC
GGTAATACAGCATCTACAAGAAGCTTGCAAGCAAAAGTATTAGAGTTAGTTGCGAGATGATGTATTACGAACTATTAAAA
AAAGAACTTATGGTAACGAGGTGAACTAGGTGTGGTATACAACGATCGAATCTCAGGCAAATAACATACCGACAGATAAA
GAGCTTCGTATGTTGTCATAAGGAAGTGAAATAGTGACCGAATGTTGTTCAGAGCGGATGAGATGCAAGCATGATAGGAG
CTCCCAAATGGTACGGCGGTAAGAATTGATATATAGTATGATAGTATTTGGTCTCGAGGAAAGGTTTTAAATGCTGCCGG
TATTTATCGGATGAAACAGGTTCCGGGAGGCCGTGGAATTGTTGGCCTAACGGGCCAGGAGAACACACCAGCCACAAGGG
GCTGGCGCGCCCCTAACCTGTCTGCCAGCCACCATATAAAGAAAGGAGGGCTAGCCCCCTCGCCTTTCTCAGGAACAGAA
AGGAAAGTGCCCTAAGGCAGCTAGCCCCTTCTAGCATAAAGAAGGAAGGAAGGTGGTGGGGGGGGGGGGCGCAGGACGTC
ATCGAGTTGAACACCGAATGTCATACATATTCGGTACGCGATCGCAGGACGGATCGTGAACGTGACTACATCAACCGCGT
TGATAAAGCACTTTCGCTTAGCGATAAAGGTATGTAGATGCTCTCTTCGTAGCTATACGTCTCATGGATGAATCTTGCGC
GTGTGTAGAATTTTCATTTCCGTAACGTTCCACAACATTCTGGTCATTTAGCTTTGTTACATTTTCTCTTTTACAAAATA
TGGATCATTTGTGGACGCGGATAGCAACATCAAGAAGCTGGATAGGAGACAACCAGTTCATTTATATAGCCATGCACAAA
ATATTAACATAGCATAGAATTGCGGATGTACTCCACATTACATAAGACAACTTAAGTTGCAAATGGTTCGAGATGATAAT
GGGTCGGTGGCCGACTATTATATCAAAGCCATAATTCAATTTTATTTGTTATTTTGCAATGTAATGTTCCATTCATGTGA
AATAATATCAGAAGTTCATCTTTATAAACCTACCAGTCAATAACATCATGTGATATATAATGAAGGTAAGATGATAGATA
TTAAATGTGGATAAAAACAAAGAATCGAACACTTTCAATGCACTAAGATCTAATATCGCACCATACAATAGAATCGGTCA
GAAATTATGATTGGGATATAGTTCGAATTAGGACATAGAAGGATATGAAAGTTCAGACTGGACATATGATAATCTTATAT
ATAATCCTGATATTTTCTTTCTGCTTGTGCTGCCTGTGGAGTTATCCTAATCTTGTCGGAAAAAACACATCCTTACATGC
GTATGATTGCTTGAAGTCATTATTTTCATAAAAGTCCTTTGGGCTGTGCAACTAACTTTGCCTAGTCAAATTTCTTTATA
TATATTAATCATACTGTTACGTATGCACAGATTGTTCTTGTTGTAATTCATAAGAAGGATTAAGTAATTCATCAGTTGCC
GGTTGCATTAAAGCCATTTTCCTTATTAGCGTATGAATTGATTTGCCGTAACTATAACCTTTTGGACAAATATGCTGAAT
AATGACTATGATTTAATATGTGTGTTTTCAGAGTTTGTAGTGCCTCTTACTTGCTGCTGTCAATAGAATACCAATACTGT
CTCTTCCTTTTTTAAATCGTGTAAAAGTTCTTGTTTATCGTAATATGCAGATTAATTAACCATCCAATACAATGAACCTA
TGATTTAAAGGTCCGATAGAATTATTTCTTTTCTTCATCTACCCGTCCGGTTGTGCCTTCCTTTGCAGGTTGTTCCGATT
TGATTTCTTCATCTCTCTCTGATTGATATGGCCGGAAGTCCAGAGATGCCGAAGCAGAAGCTGCTGCATAGGCGGTGAGC
TGCTGCAGTTCTGCAATATATTCTCCCTTTCTATCATGATAAAGATAGTGGGTAGGAGGAGTTATGTTTTCGTCCTTCAG
TTTGGTTGTGACTAAGGTGTCATTTCATATAATTCAAAGTGGAAGTGCTTCATCTTATCATTTTGCTGGCTAACACATAT
TTAGTTGCATCACGGCGGCAACAACTGTTCATTCGGCTACTAAGAGCTGTTTCGCGCTGCATATTGGCTGTGAAAATGAA
GTGATTCATGATGTTTTTTGACACATAAGGATGCTGATTGGCCTTGTTTATGCTGGCAAAAGATTTCTCCTGTAATTACA
TCTGTTCTAGGATTACTCCAGAATGAACAAAGATAAACAAAGTTAGACTCAAATTTCTTTGTTAGAGAAAACGTATTTAC
CCATGTTAAGTATTCATCATTCTCACCCGTTGATGTCAATCTTGCTCTCGTTCATGTATTCGTGGCTTCATGCTTATTCT
TTTTTCTTTTGTAGGTGAGGTCCAATTGGAAGAATGGTTGAACAGAAACTGCCGAGGATGAGAACGTCTACCCTATTCAA
CCGCTTCATTCTTCTTATTTTCTTTCATGTCGATTTAGAGCTGATGATTTTGTGCAAGCCTGTGTACATTTGTAAATCAT
GATGATGTATCTAGAATTGCGCTATTTGCCAGCCTATAATAACTATTAGTGTAATGTGAACAATATGTATTACATGAACT
GTATGTGTGCGTCATAATTTTAATTACGTACTGGTGCAAAATCCTGAAATTACTACTAGCAGTGGCAGGCAGAACGCTGC
TCATACTCTCGCATCTTAGCAGGGCAGGCAGAGCACAGTGCTCGCGACTGGTGCATCTTGCTTTGGTGAACCGGCTCCTG
GTGCATCGTATTAGTGGTGCTAGTTAATGCCGACTGTAACCAGTTAGCAGTAGCTCCGCCATACTGCTGGCTGCTGGCAA
TGTGGAGGTCGGTCGTCGGGCTTGCTGAATACGTATTATGTGGTATTTTGCCATACGTTATTCCTGATGGATGTATGAAG
ATGCTTCTTCACCTCCAGCGATATCCTGCTCGAAATCGAGCCATTGGGCGTGTGGAGACGATCGACGGGTCTGCAGACCT
CGGGTCTTCGACTATTCCACCAGGGCGAACGACAATGTCCCTCTAAGACCCTTCATCACTCCCGGTAACGACCTGTCTGA
TCATGCATCTCTATTCGCTTTCTCCTTTTGCTCCACGAGTCCAGCAATTTGTGTGTTTCGGTCGTTACTCATCATTCTAT
TCTCGAGCAGAACCCAAATCTTGGGAAAACAATGAAATATTTCAAATCGGTAGATCCATAATTCGGGTATGGATTTTGTT
CATATTTCTCCTGGTTCTGCATCAACCTCGTTACAATCGATGAACTTTCAACATAATTAGGAATCGCTGCATTCTCATGT
GCGCATGTTCGGCCGTGATCGGCTTCAAATTGTTAATCGATGGATTTTATAATATTGGTGCAGATTGATTATTAACGTTT
CAATTCAGCCATTTTAATAAGAGACTCTTTTATTAAATCAGAATGTAGCATCAAAGCAGATACGAAACATAATGAAGTAA
CGGCCTATGTAGCTAGTTCCATACAACCAATCACGAACAGTTCGACACAAAAGCAACATATTGGCGCCAAGAGGTGGTGG
ACCCGTCCAGAGTAATACTTTTAACACCAATATTGGGTGAAATATATACCGTTCCCAGTCACATACCGCACCACCTTGAA
CAACGGTTGGTAGTCCTCACGGTGTAGCATGAATACGTACCGCGAAACCAGTGCGTAGAATGGAAAATTATACCAAAGGG
TGATTTTGCCATTGAAAATCAAAATCCGTTCTGCATAGCATACCGACCATAATAGATACGCTCCCCACCTTATTAGGATG
AAAATTGCCTGCTGCTTACTCATGTGGGCGGATACAAATTGGACGCTATTTATATGACTGACCATGAAGAACGCACAAAC
ATGAAAAAAGAGGTTGTTTGATTGTCTCATCGTGAATAAATATTTTTCTTCTTCTTTGCCAATTGCGATGGGTATTAGTT
GTGTTTGTTAACAACTCCCCTCCAGCGAAGACAGCATTAAAATTTAACTCTTACTGGAATCTTCTTCAAAATCTCGTGTT
ATTGACCCATCCACTGGGACCTCCTAACTGCATGAGTGCATGTTCAAGTCAACTATGTAGTGAAGGTTCAATCGAAAACA
CCACCCTTATTGTCAGGTAAATCGAAATCAAACGGAAAGCGGATCTTGCTATAAAATAAGACGAAGGTAATTAAATCCCG
TGGAGGAATAGAATACCGACGGAAATAACTGAAGACGTAAAGTATCGATATCATGAACAATGAGGTACAAAGATGGATAT
CATTCTCAGGCTAGCATTGCCTAGCTAGTTATCCTCCGCAAAACCGAATGTCGAACGATGTGCAATTTGAAGGATCCCAA
ACGGAAAGAATATTTTATTTGCCTCAATTAAACCAACCGAAAAGTGCGAGTCAGCAGCAGGTTTGAGCAGGCCACTGACA
AAACTTTGGCTTAGATAGCAATACGCAACAGGGTTTGCTACATGCCATCAGTAAGTTGAACGACCATTAAACAAGTAAGA
GCATCATTCTTGACCAACCTGTATTTTCCTTCTCCTTGCAAAAGAAACTGGATCTGAAATAATGAAGACCTTCGAAAGAC
CTTTAGGGGAGTTGGAAAAAAATATAGAACCATATTTGTGAGACGGAATTTATCAAGATAATCATCCTCCAGCGAAGTAA
CTTGCCAACTATAAACGTTTCTCGAGTGTTCCTCTACGTATTTTCCACTCTGCATTAGTATTACACCGATAATAGATCAA
ATTCCCAAATATTTAATCAGGAACTGGCCTTATTGCAATAAACGGGTCAGCATAATCGGTCGCTTTCTCCACACTTGCTC
CCCAAAGCAGAACAATTCACTTCTGGATGATGTAATTTTAAAGACAAGTCATTGCTCAAATGTGAAAGAACAACTTCAGG
TTTCTGGTATATTCAGGTCATGTTCCATAAAAATAATCGTATCATCATCATATTGCAAAGTTGAGGCCACCATCCGAAGG
TGTGTACTACCAACTTATCTGGTCGTCACCAACAGCGCATTCAATCGCAATAGCCAGCATGTCAGAGACTATGTTGAAAT
AACACTAGGAACATGGGTCACCCTGACGGAATCTTTGTTTGTCTGAAGTAATGGCCTATGTCATAACTGACTTTGGCAAT
ACCTACCTTCAGTAAAAATAATTTGATCCTTGGCACCATTTATCGGAGAAAACCTTTCATTCTCAGGGCATGTTGAAGAA
ATGACATATTGACCTTTTTCATTGGCCTTTTGAAAATCAATCTTGATCCCACTCATATTTTTCAGTGCATCTCATGAATG
GTCTCATGTAGGATTACCTGCTCCATCGATATGTTGTTCCTTGCATGAAAGTTGTTTGAGATGGCCAGATATTGGATCAG
CAAACCATGTTGAGCCTGTGGTGAAAATTTGAAGTTGACATTAAGGAGATATGGTTCTATATTGTCGGATCCATACAACC
TCCTTAACTTTCAGTAATAAAACAATCTCATGAAATTAAGCTGGATAGTTCAAGTTGACCGGCATTGAACAATTGAATAT
TATAATATGGTTCTATATTGAATTGGAAATCCATTGTTGTGAAGAGTTATCTTGTCGAACTATGGCACATTGATTTGGAA
GTATCAGGAGCAACAAAGAAGTCGGTTTCAGTAATCTCAGAATGTTTGGCTGTTCTAGTGCGATACCATGTTGGTATCCT
AATGAAAGTAAACTAGAATTTTGTTTTGGGGTATCAATGCATTATCCTCTGAATTCATCAATTTTCATCGATCGTCTGTT
ATTGGACACCAAGCTAAGCGCTCAGCATGCCTACTCAATGGTGGTACTGGAATAATTGTTCAAAAAAATATTAAGTAGTT
GAAGGTGCTTGCGTTATGTACCATCCTTATTCTGTTGTTAGGACGTACTGTAGATTTGTCAGGACAATATGCAAAACTAG
TCACATTGCTCCTCTGATCAATATGGATTAGAATTACAAAATGATGCATGCGTGTAATCTAGAATTACTATGATCATGAA
AATATTTAGCCAATAGTTATCCTTAACTTCATCATCGATCTTCTGTTATGAATAGCGTAATACATCTTGATAAATGGGTG
GATTTTCTTTCCCAAAATGGGCATCAAGAAGATACATAACACAATGAGCACACTCGACATTTTGCAAAGTTACAGGATGC
GCACAACCAACATCAACTCTCACGCTTGCCAACATACGGCAGCTAAGCAAGAAGTCGTATAAGACCAATAACCCCAAAGT
GACCAGATACTGCAATCGACAAAAGTACAACAATGACCATATCCGCAACCATCGCATGAACGATGAGGATATTCAGCAAC
CTTCAGTAGTGCAGCGACATCTGTACTGCCATCACCGGATCAAACAGGCAGAAATTTAGGTTTCACCCTAAAGAACAGAA
TCTGAACATGTCTGAGAACAATGCCTTCGACAAAGTCATGATAGAAAACACTGCCATTGTCGAGCATAAGCACTCTCCGG
GTCTGACCCTGAAGCTTTCACTCCAGAGCGCTCGAGCACAGGTGCTCATCTTTCAACATTGAAGTCGCGGCCAATTTTAT
ACCGCTGTTCACGATCTCCAGCGTTCATCTGGTTCGACCGCCATACTACAACCATCATCTTCGTCGAAGCGGACCGGTAT
CATTAAGCGAAGGTAACAAAGATATTACTCCAAAATCAAAATACGCCAGAGGCATGTGTAACATCCGAGGTGCTGTTCAC
CAGCTAAAACGTATTAGTTCAAAATTTTATCGATCTTCGAATTGTGTGTGGCGTGCTAAGAAATTGTATCTGGTTCATTT
TGCTGACATGGGAAGAGGAAGTCTGTTGTCGTTAATTGGCGGGATTCCTCGGTCGGCATCATCGTGACCAAAGGATTCGC
AAATATACCATAAAGATAGAGATTGGTGACGTTGATAGATTGTACGTAATGGCATACGTAGTTGCATCATGATTACTCAT
GCAATAAGATTTGATTATTTCTTTGCTGAAATTGTTCAGTACAAATGCATGACATGTAATCCTTGGCATTCTCCCATTAT
TGTAGTGCCTCCACTGGAAATGGACGGTGAATCATCGCTAACCTCATTAATGTTTGAACATGACGGCCTTTGGTGAAACA
ATAATGAAGATTTCATTATGCACCATGTATACAATCTACTACTACTATCTGTCGCTGGCGGTTTTGATATGTTATTGCTT
ACTATCACAGATTGTGTTGTCGCCAATAGTTATATGTGAACCTTAACGGATTATATATCAAATTTTCTTTAGATTACCAT
TAATTAATTGCCATGGTTATCCAAATTCAGCCATGTTTTCGTGTGTTCTTATGTTTTATGAATAATCTATCACATTTTCA
TTTATTACCGCAGCACGGGCGCAACAACGTGCGCCATCGATGATCCTAGTTCGTTGTTATTACACCGCACGTGCCCCTCT
GCTTCTACATTCCGTCACCAATGAAATCTATTACAGAATGACGCGTAATGGGGTAATGCCAGAATTACTATGACGATAGA
AATATCTTTCCTTTGGATTGTCTGCAAATAATCGAATTTTACCAACCGCCTGTTCTGAACAATAACGTAACCTATTTGAG
AAGAAACGCTTCTGAAAATGCAAAATGCCGCGACTCAGATGTATCAGTACCAATCTAATAAAACAATGCATTGGATTTGG
AACAAGGATTTTAGGATGTCAATGGTCGGTACTTATTGAACAAGTTCTTCCAATTTAATAAAGATGTTGTATTGCCCTCA
TATTGTAATTTGATATATAGTGTGGACTCATATGGCCTGCTACTCTATGAACAGAAGACTCGAGACCATATCTTCACCAA
TAGGGCAATTAATTAAAAAAGCTGTATTTTGCAAAGATAAAGTGTTGTGTTGCTTCATCAATGGTGCGCCATATCGTCAG
GAATAGTCAATCATCTCGCAGTTGGTACCGATTAATGTGGGGAAGTATTTATTTACAAACATGGAAGCGGTGAAAACACG
GCAAATATCGCAACAGCCGCTAGTAGCGTGTATGTAGCGGTAACTCACGGAGACGGTATTAGCATGTAGCTAATATTTTC
ACAATGTAATTTGCCGCACCAATTTCGTGAGTTGAACGGCTGCAAATATCACCGCCTGATAATGGCATGACAAATTCCAT
CAATTAAGTATTGATTTGAGAGTGGAGCCCACTGTTATGTACCATCCCTAAACTTATTTCAAACGTACTGTCCTTTCAGA
TATATTTGGCCAGAGCAAGTGAGTCACTTTCATTATGGTAAGGTGTAGGGAACGCGGCGAAAATGAAATTTTCGGTATAA
CGACGCCAGGACCGGAATGCATACAAAGTTTGATCTGATCCGTATGACTCCGTACTTGCAGCGGAAGTCGGTGTGATCGT
GGTGCTGCAGATCACAGCTAAGTTACAACCTCCCAACCGCGGATATGCTCCTCCTGACAGTCCTTCCGGGAGGTGATCGG
ACAGTCAGACAATGTAGCGGACAGCCCTTCGGGAAGAGCCTCGAAACTCCGGACGGAGACTCGGACAGCCCTTCAGGGGA
GGACACTCGAACAGCCTCGGGCAAAATCGAAAACTACAATCTCTCTACGAGGTTGCACATACGGTATCGCTATCCGGCGA
ACTTCGCCGTCGTTCTGCCGGAACGGAACAACCATTCGAAACTCTTTTTCGTGGGAGGGAAGAAAGCCAGATAATGCATG
GCATGTGTAGCGAGAACCAGGGGATAGTGTGGGCTGCTTATCGCCCTCTATTTATAAATCCCAAAGGAGTGGTGGTTTAC
ACGAAACTTAAAATGCATGAATGAAGTCGCTTCACAAGGACCTGAAAGTCGAAACCAATGAACAAAAGGGTCCCCAGAGG
ATACCCCATGTAACCCACACCCATGAAGGCCCAAAAATGGGTCCTATCCATCCATCATCATCCCCAAGATCTTTTGGAGC
AAAGCCCCAAAGGTGACAAAGTAACCATAAAGCTGATTTTCTATTCGACGACATTTTTTCAGTGTCTGATCGAACTGAAA
ATAATTATGTCAGAACATTTCCAGTGCCCACTAAAATGATTTTCAACGTTCCAGAAACAATTCCGGTTTCGAAAAGTGAT
TTTCATCTGCGAAACGCATCTGAAGTAAACCGGCAAATTTATTTCGGTTATCTCGAAAAATTCAAAAGCTTCCAGAATGA
TTCTGGCATCCCTCCAGAAATTATCAGGCAGTGTAGTGTTGACAATGATTGTGTCGAAACATCGGTATCATCGAAACTTA
TCGATGACCTCTCGCGGTACGATTCGCTGTCCGAAACTTTCGGTGTCGAAACTTTTCAGGCGATTTTACCTAGAACTCCT
GTCTAGTATTTGTAGATAGATGACCATAAGCGGCGTGTGACCTATATAGGTTCGGTGAAGTATAGACATGACTGGGGCCC
CTTCCGATCAATGATCCAACATCAGACCGTGGACATATATTGGCCTATACCACGGGCGATATTCGAGTGAACCTCCAGTA
CGGTGAGCTATTCATATTGCTTCGCGATATGTCACAGAAACACCCCGAGTGGGAATTTATTGCATGTATGGACGAACAAT
TTGTCCACCAGCCGCAAAGTTACTATAGATTACCGGGTTTGTTCTCTTTCTCGTTTCGTGTTCCGGCATCCCAGTGATCA
GATCTGTGTGTCTGTGGACGATGATGGATAGGTGCACCGAGGGCCGAGTATATCTCTCCCATCGTCGGGAGGAAATCAAT
CTTGGGCTATCTTGTTGCTTCCTATTAGCACCGTGAACCGGCTGCGTAATAGCCGCAGTTACGGATGACGTTTAATAAAC
CAAAGTTCTGCCGTGGCACCAGACTTGATGTCTCGTGGTCCTGAATTAATGAGTAACTATCTCGTGATATTAACCATAAA
CTTGTTGACGAAGGTATCTCATAACATCAATTTGGGTCGATTCAGCACCGTTCTGCACCAACATCGCGCCCTCAGAATTG
CCAGCATAGACATGCCGCTGATCAGGAAAACAGGATCATCATGCAATACATGAGCCAGTCTTAGAACAGACGGAATACAT
TTTACCGTTTAGTATATACGTGCATGGTTTCCTCGAGCCTCGTGGATATTGCCGAACTCGGGAATCATTGCAGTTATGGC
ATGGTAAGCATTCATTACAAACTGGAGATAAAGATATTGTACTGCCTCTGGGGCATATCTCCTGAACTCATACTGAGTCA
TAATCCAGTTATGGCCTAACAATGGCTATCGGTGCTGCTCATGCTTTGCTCGGGGTGAGGCTTTGTCATCGGGTCTGACA
CGTTCTAGATCGGTATTGAACTTTGCGTACTTTCACACTAAACCCTCTTCGACGCTTGATGTCGAATGAGTTTACTGTTG
CGTTAGTGTCTTGTCTTATGGTGCGAACTTGGCTCCCTTGCCTGAGCCAAAGCGCCACTATTATCACAATAGATTTCGGG
TCTAAGAACTGCTTGGAACCACGCATAGGTCTTCAGAAATTCAGCGATCATACCGCCTCCTTGGAAGCCTGAGCAACAAC
ATGCTCCGCCTCCGTCGTAGAATCCCGCCACAGTCTTTTGTTTGGAACACCAATCAACTGCGCCATGATTCAATGAAAAC
ATAGCCTGATTGAGATTTAAGTCATCTGGGTCAGTCATGGAAGCCTGCATCGAGATGTAACCACCTGTGGTCTTCATCAC
CTCCGTACACAAAGGGTAAATCCTTGGTCCTTCTGAGTGCTTAAGAATACCCTTGACTGCGGCCCAGTGTTCCAATACTG
GATCGCTGGTACCGGCTGCTAACACTTAGCGCATGAAACATCTGGTCAACGTATAGCATGGCATACGTAATAGAACCAAC
TGCCGAGGCATATGGAACAATCGTTCGTTGTTGCTCGCTCCAGAGGTCCGGGACTCTGATTTTCACAAAAGCACTTTGTG
CGAGTGACATGGGGATGGGGCCTTTCTTGGAGTTCTCCATGTTGAACCTTTTCAACCTTGTCAGTAATGCGATGCTGGCT
GGCGTATCAGGCGTTTTGATCTTATCTCTATAGATTCTGTTAATGCATATGTAAGCCTAAGTCTTTTCATTGAAAACTTT
CTTCAATAGTCTTTTATTTCATCAGAAAAAAATTCACGTCATTTCAATCAATAATAATAATCATCCGCATACAAGATTAG
AAATGCTTTTGCGCTCTACTAAAATTTCTTGTAAACACAAGATTCTTCGTCATTCCTGATGAAATGGGTCTTGATATTCA
TCAAAACAGATGTTCCAGCTCCTTGACGCTTCAGACCATAAATGGTACAAGAACACCTTCAACATCATCATGAATGACAA
AATAACGTATCATGTATCATCCTCTTTGAAGTTCCATTTAGGAAAGCCGTTTTGATCCATCTGCCGTATTTCGCCAATCG
AAATAAACAACAGTGCTATTAATGTCGAACAGACCTAAAGCATGGCTGGCGAATCTCGTCGTGGTCATCTGGAACTGTGT
GAACAAAACAAGTCTGCTTTGTCGGATAATGAAATGTTACCATCTTCGTCTGTCTTCCTTTTGAAGAATCATTACAATAA
TCGGCTTTACGCCTTCAGGAAGTTCTTCCAAGTTCAAACTTGGTTTCGTACATGGATTCCATTTCGGATTTTCGCCTGGC
GCTTGTGCCGTTCCTTTGAAACTGGGCCCCGCCATCGCTTCCCTTAGCAGTGCGCAGGTTCATCGTCTTCAAGAATGAAT
TTCATTATTAGAACCATTCAGGTGGCTGGATAGCCCTACCCTGATCATGATTTCGGGTCTAACATTGTCTGAAGTCTCCG
CATCATATCGCGACAACTTCGGCTCCGGTGCAGGATAATGAGCGGAATTTCTTCAGTTTCATAACCATATCAACAGTTAC
CGAAAGATTCACTAATCTCATCAGTTGTGTCTCGCGAATTCTTTAACGAAATTAACTGCTCAGAAGACTCTTTGCTTCTG
AAACGTGCTCAGAGGGTAGAGTAGAAGAATGCAATTGTTTCTTTTGGATAACCTACAAAGTTGCCTTGTCCTGATCTGGG
ATCGAGTTTGGAAAGGTTAGCAAACGTTTTACGTGCACCTCCATCCCAAATTTTAGATGCGACAAACTGGGTTTCTTTCC
ATTCCGCATCTGATGTGGTGTCGTCTTAACTGAATGGTGGTGCTCTGTTTTGAAGGTATTATTGAGCCGTTTCTGATGCG
CATTTAAAAGATAATCGTGAATCTGTAGAACATCATCGACCTGCATGTCCAACAGGGTTCGGTGCGTCTTTCCAATCTCC
GTTTCTCACCGAAACCGGAGTTCCGGGAAGAACCAAGCCTGATGAAACAATTCTGGTCGCTCAGATGTTATTGAAGCTCG
CTGACTAAGATATTCGCCTCACGATCAGACCGCAGAAACTTAATCTTTTGTTACGATGATTTTCCTCATTCTGAAATTCT
TTAGACTTTTCAAAGGTTTTCCGATAATACTTCATTAAGTGGATATAGCCATACCGACTTAAAATCGTCAATAAAAGTCA
TGATGAAATATATGCGTATTATCATTGGATACATGCATCATATTATTCATTTCAATAATTACCCGCCGTTAGGATGACCG
TGAACGGCGTCTTGGTCATTACATCAGACAAACTTCGCGTATTATTCAAATGATTTATGCAAAATCAAGGACGGTAAAAC
TCCATCTCTCTGGAGTCTTTGCATACGTTTCTTCCGATAATGGCAAGCCGACAGTGCCAGTAAGTGGTGGTGGTACATGA
GCCTTCTTAAGGCGTTTGGCATTCGTTAAAGACATCGATTTTCACATTCAAGATTTAGTATGAAAATTTAACAATGGTGC
AAATCATAAAACATATCATACAATAAAGTGAACAACCATTGTTCTCAGACTTGTACAGGAAAATACCATCATTATTTTAA
ACATGATCACGGAATGTTTCTACTGATGATGGACAAATAACGGTGTAGTTCTAGACAAATCCTGGAAGACGTAGAACATA
ATATGCGACGGCGAGCAGCTTCGATCAATTATTCCCGATAAATTGCGATACGTTCTTTTAACGCGCCTTCACAAAATACC
AACATCGAGTTGCAAAATGTGAATAATGATCGGTATCAAATACCGGAACCAGAATTTTCGCTAATGACAAAACGTCAATG
ACATTATATATCGGAATTTTCTTCAGTATCTATCGAAGTACTCGTTTCATTCATGGCTCGCCCTTAGAAGTTGCTTTGGG
AGCCGATGTACCGACGCCCTTGCCCCTTCTTTGAAAACGCCTTTCATCTAATGGTTTATTCTGAAAACAACCGCTTGCGA
TTTTCCGCCAGTCACTCCTTCTGTAGTTTTCAGCGTGAGCACTCTTCCGGTGTCTTCTCATCCCTGTCATGTTGTAGTTC
ATGACAAAACCGTCGTAAAGACGAAGTGAAAAGCAACATGTCATCATATGGCGGTGGAGTGGAGAATTCTAGAACTTTAA
GCAACTTTCAGAATAATAATCGGCGACCGCGTGTTCGCCAACTGAACTGCCATCGCCATCTTGCAATCCATCAAAACCTT
CATGATATCATATCGCTCCAGACTTTGCGGTTTCTTTGTACCGACATCAATTCCCGGATCATATCACGGGCTTTAACCAA
ATTCAAAACGTTTTGGAAATACGGAGTCATGCAAAAAATAATGTTCACTAAGTTGTAAATCATCATCGCCAGTATTGAAC
ATTTGTTCATCTATACGGTATCTGCGGTTTAGCTGTTGATTTCAGCACGTACAATTTCGCGCTCTGAGGACAATCCTCAG
GATTGCGGACCAGTCCGCATAGTTGTTTCGATCGTAGCTATTCTCTTTCTCTAACATCAGGCCTAAAGTTGAACGCCAGT
GGTATTTGATCTGTGGAAAACACCGTTCCTTAGACTTTTTTGTTTATAATAATTTACTAGTGAATAAATATTTTTATTCT
AAAATTATTGCTCTCACTCAAATCAATATCTCTGGTGATTTGAGTGATTCAGATCAAATATCAATTCAACGTCATGGAAT
CATCATCTCATGACGAGGATTTCAGTGTTGACCAACTTGCCCGTCACATCTCATGACTCTTGTTCATCTTTCGATGCGTG
TGTTCCGAGCTCAGGACGATCCTGCCATGAACGTCAAGACAACCGTGATCTTGCTGCGAGTCTGACCTCCCGCCATACAT
TTCTCCAATCGTTCGGCCCATGCATCCATGGCGCGCCAGAAAGGATAGATGTTGTGACGGTGCTGCGCAGGAGAACACTA
ACTTCCGATATTTGAGTGAAGATCGCCTAATAAAGCGACTACCTTGCCAATCAAAGAAGGGTGCATCAAGAGGGATAAAA
CATCTCCAGAGCAATTCATAATCGCGAGTAAACAAGGTATGGCCTCTTTCTGACGGAGAATCTTTCAATTCTTCGTCTTC
GGAATTTGCGTCGGTGTTCACCTTCGCGAAGATTGCGCCCGCCACCTTGTCGATGCGCCAGATAATATTGCTATCTCTAT
AGCTAATAAAATAAGTGCATTACTTGGAGGTTGTACGCAGGTCATTAAAAGGAAGTGCAATCATATGGCTCAACCATCGT
AGAATCATGACACGCAGGTCATGTTAGTTACATCATATGGATCATCTCGCCACATAATCCGATAGAATATGAGCGGTATA
TACCGCATCATGCATCCTGCAAAACCAAGTTAGTGTACTCTAATCGGTTTTATGCAAATTTTATTTTACGTGGCCTACAA
GGTTTTGACAAACCGCAGCTACCAACGTTTATCGTAAGTATGATTGCTGAATTAACATCTCGGGGTGTATGAAACCACCA
AGATAATTAAAATCTCAGCTGATCATACGCATGACCCATTGAATCATATCTGCAATGCCCTTTCATCTGCGGAGTCTTTC
TTTTTGACTATGGCAGAACCAAGAATGATAGCACTTCCATGATCGTCGGGATCACGGATTGCCAGAACTGTCGGAATTCC
ACCATGTTTGTCTCAAGATTGAGCAAACGCAAATTCTAGGAAACGCCAGAACGTCGGGTAACAGATTTCATCTGTCATAT
AATAATTTTCAGCAATGAATCTCATCTGCTCAAATTATATTATGCAATACCCATACATCTCATGTTCACCAGATATAACC
TGCATCTACGCACTTAGCACGGCTCTTGATGCCACTGTAGAACGCGACAGAAAATGAAAATTTTCGGTATAGCGAAACAC
GCCGGAACCACTATGGAACTGCATACAGGTTTGATCTGATCGTACCGACTCAAAGCGCGGAAGAATCGGTGTAGATCGTC
AGTGCTGAATCACCAGCCGGTTCTTCTCTAGCCGCGAGGATGTACTCCCCTCTGACGGCCCTTCGGGAGGCGGTCAATGG
ATCCCCGGGCAATGTCGCGGACAGCCCTTCGGGGACCCTCGAAACTTTCGGACGGAGACTCGGACAGCCCTTCGGAGGAC
ATCGAACAGCCTCGGGCAAAATCGAAACCTGATATACTACGGGTTAACATACCGGTGTCAGCTATCCGGCAGAACTTCGC
CGTCAGAACTGGTCCTGCCGGAACCCAGACAGCCTTACGGCTCTACGAAACTCTTTTCGTGGGAGGAAGAAATGTGATAT
TAACGTATTGTGAGAGCAAGGAGGATGAGTGTGTGAAGACTTTACCTCTGTTATAAATCCCAGGGGGGGTAGGGTAGTTT
CGCACAAAAGCCAAAATGCGCATGAATAAAGAGTCCTTCACAAGGACCTAGAAATTGAACTCCAATGAACAAAAAAGGGT
CCCCAAGAGGATACTTATGTGAAACCACACCCGCCGAGGGCCAAAATGGGTCTATGCATCCATGCATCCCGAATCTTTTT
TGGAACAAAGTAAGGTGAAACTCCATAAAGTAATACATAAAGCTGATTTTCACTATTCACGACGACGTTTCAGCGTCTGA
TCGAACTGAAAAGAAAATATTTATGTAGATACAGAACATTTCCAGTACCCGCAAATGATTTTCAACGCGTTCGAAACAAT
TCAGTTTTAGTGATTTCATCTGCGAGCTTGCCGCATCTGAAGTGGCTCAGCAGCTCCGGAACATTTTCCGGTTTATCATC
GAAATTCAAAGCTTCAGAATGGTTCTGGCATCCTCCAGAATTATCGGGCAAAGTGCCGAAACCAATTTGACTTAATGGTG
TATCCCGAAACAACTTTGCGGTATCATCAGGAAACTTATCGATGACCTCTCTCTGCGGTACGATTCGCTGTCAGAAACTT
TCGGTGTCCGAAACTTTCGATGATTTTCTCAGACTCATCTGGTATTCAGCAGATATAGATGACCCGTAAGCGTTAATGAC
CCTATAGGTTCAGTTAATTATGAGAACATGACACGGAACCCCTTCCGTCCGCCGATCGACATCAGACCGTGGACGCCATA
TTGACCCTATATACGAATGAATGATAAGTGGGCATCTGATTTGCAGTGAACTGTTCATATTTGCTTCGCCGATATGTCAC
GCCGAGGTGGTATTGCATGTATGGTTGTTAATTTGTCCGCCATGCAAATTACCTCGTTACCGGTTTTGTTCTCTTTTCGT
TTTCGTGTTCCGGCATCGATGATCCGTCACAATGTCTGACCAGACGATGATGGATACCGTTACCGAGAGGGCTACGAAGT
ATATCTCTCTCCATCGTCGGAGCAAATCCCAATTGAGCTATCTTGTTACTTCCTATACTTTTCCGTAAGATGAAGCTGCC
GTCAGCAATACTGATTACCCGGATGACGTTGTAACAAACCCCAAAGTTCACGAAGCAAGCACAGAAAGACGATTATCTCA
TGGTCTGGAATTATACGAAGCGTGTATCTCAATGATATTAACCATCAAACTTGTGACGAAGGTATCTCATAACAGCATCA
ATTTAGGTCGATTCAACACAAGTGTTCTACCAACGTCGCCCTCCGGTTATCAGCATAAGACGTGTACGCCGAACAGGATC
ATCATACAATACATGAGCCAGTCTTAGAATAGGAATAAGACCACATTTTACGTTTAGTATACCACGTGCTGGGATTCCTC
GAACTCGATGGATATTGCGGGCGCTCGGAATCGTGCCGGGTTATGGCATGGAAGCTAAGCATTCATTACTGAAACTTTGG
AGATACAAAATAACTGTTATTCTGCCTCTGGAATATCTCCTACAGATAACCTTCAAATCTAGTCGTATAGCAGCAGTCAT
TCATTCGACAAATATAGGGAAATTATTGTAACGTATGATAGAAATATTTATCCAGTAATTCTATGCTCATCAGTTGTCAT
GGATCATCTGTTGTGAACAGCAAGGTAACCCATTAAGCGTGAAGAACGAAAAGGAAGCCCGTGACGCAGATGTATCAGTA
CTCTCCTTCGCGAACCATTGGATATAAAAGTTTAACAGTCCTGCAATGATGTTACGTGCTAATGTGGTACATTTAGACCT
CTTGACTACATATGGGGAAGAACAGAATTGCGACGGCGATAAATTCTTTCGAGTCTTGCTTCGGGGTTTTGGAATAGTAG
GCCTGAATTAGGTCAGAAACGGAGCCTTGTGGGTACGCAAATTATACGATGGCGCCTACAGAACAATTTGTGATCTTGTG
GCTCCTCGCGTAATCTTCTGGTCTCTCCTCAATTCTATGAATGTAGTCCAGAAAATATCATCGATAAAGTTTCATGAACT
TCGTTTGGTATGGTTTCTGCAAAACTCGAATAAATGAGCAAAAAATAGGAACTAGGACTAGGCATGGATTTAATAGGTTA
GTCCATAAAAATAAAATAAAAATGACATATAAAAGCTTACAAGAATGATAATATAATATTGTGAAACAATCCAAAAAATT
ATATACGTCGGAGACATATCAGCCTCCCAAGCTTAATTTCACTGCATATAATTAGGTGTGGTAAAACAAATTTTCAATGT
GAAAATGCTACCTAGCATTTTTGTTTCCCGATCATGTACTTCATTTGTGGTATGAACATTGGAAATGAATTATTCAGTCA
ATTGTCTATCAATTTCATCAAAATTATAATACACATGAATACTTAGTAAATAACCGCTGCCCTTTAAAATATGAATTTTA
AAGATCTGAAAATCCTACTCATTTAATCATTGAAACATGCATGGCTCAGTCTTCTTAACACAAGATATCTATCATGATCA
CCGACCGGTGCAAAATAAATAGTGAATCAATACCTTGCTTTTCAACTTTCACAAAACAATCGGCGTGAGCCCATGGATTT
AGCACTTTGGATGGCAAAAAAATGATGATTAAGGGTTCATAAGGAAGACAAAGGTAAGAAAGTCTCGCCTCAATGAGGCG
GATCGTTTAACGGAGCCCGCTTACAATCGATGTCGAAATGCAAGAGTAGGGATTTCCATGCAACGGATCCCTTGAGCTAT
AAAGAGTGGTAGAAGTTCTCTGTATGAAACTAAGTGGGCGTGCATCCAACTCCCTTTCCTCGTGAAGGCCTCGGGGATTT
AGCGTCATCGGAACAATACAAGCGAGAGTCTATAATGCAGGTTTGTATCTGCACAACTATCGGACGATCGCATGGAATAT
TTCGCTGAAGATATGGATGTGTGCTCCCATCAACGGTGTGCCCTTCATAGGTACTGAATTGTCAACCACGTCTCATTGGT
TGGTTTATGCTTAATGATGGTGTGTCCCCGTCACGGAAACTGGTGCGCATGGTTAATAACATAATTGTAGATGTACGGTG
TGTGGTAATGGCTATCATCCTTGGAGCACTAAGTTGCAGATTCCAATTTTCGTGATGTTTTGGTAGCGGCCTTCAGACAA
CCCGCGGTATGGCATGGACAAATTTATTAGTGTAAGTGAGTGAGGAGTGCTTCTGTTATGTACCATCCCTCATTTGAATT
TAGTATTGCATTATTCTTTATGATTTATTGATAACCAGCATGTAGTCATTCGTTCCTATAAGACCGATATAATCAACTCA
TGATGCTCGGCGCCGTTCATATTTTCTCGGCAAAGGGATGCTTTATTACTTAAAAGGTTTAAGAATTACCCAGCCTCTGC
ATAAACTAAGATGCACATAACCAAACAATGAATTAATGAAAACATGATGCATGTGTGTAATCCAGAATTTACTATCATAA
TACAAATATTCATACAATGGATTATCAACACAATTCGGCATCAACCATTGATCATCTATTACGGACACAAAGGTAACCAA
TCAAGCGAGGACCCTTCACAAAATGCATAAAGCCCACGACACAGCAGGAAACCGCGAAATAAACAATATATCGATGGGAA
CATGCGGAGACGGCATGTATTGGCAATAACCAAATATCATCTCATGCGCTAGTTGTGGTAACCCGGAAATTCGCAGTTTC
GGTGACGGCTGTGAATATCACCATTTCGATAATGGAACTGGTGTAGCATTCAGACATAAACCCAGTCTGTGCTGCTGTGC
AGTGTCATTCTGGATCCCGGTAATGTATTGCGCAGTACAAATGGGTTATAACAGAGTAACAATCACACTTATTACAACGG
ATATCTCAAAGAATAGTATGATAAATATGGCTTAAAACCATCTAAATGATAACAGCGGAAAGGCGAATAAATGAGTCCAT
CAACTCCCAACAGCATCACTGAGTATAAGACCACGACCTAAGGCACCTTACTCGTCGTCACGAAAGTCTGCCAACATGAA
ACGTTGCGCGAGCCCAGCTGGTCAGCACATGGAATAATGCGGCAAAACAACATATAGAGAGTAATGAACATATGCTATAC
TACATGCATATATGGCTGGTGGAAAACTCTATGGTTACAGTTTTGCGAAAAGCAATTCTGCAAAATTAAATTTATTTATA
TCATGGTGGTTGTTAAACATTGAGATGGTTGACAGCATCTCGAAACCAATTAAGTATCATCATTAGCAACAAAGATTAAT
TAAGTAACATGATAGAGATTCATGATAATCCAAGTACTAGATACTCAAGTTGTGTCCATAACCGGGGACGACTAACCATG
ATTAGATTGTACCTCTGCAGAGTTTGTGCCTTCTAAAGACCGATCGCCTCGCCGGTTCCTCGCGCTACATGATGTTTTGA
AATGGATGACAAGAGACACCAGTCTTTCGAAGTGTTTGCACCTTACGATGTGATAGACCGTACTTCGCTTCGCCTGGTCT
ACCACTGTAAGAGTTCTACAACTTTCAATCAACTATGCTGAGCCCATAATAACGCGGCTGCCTGCGGAAGTTTTCTATGA
ATAATCTCATGATCGCTGAACACGGGTGGCGGTCAAAAAGAAAACAGGCAATCTGGAATACCGGGTACCTCAATCACCAG
ATGTGGTTTTAGTTGCCACCTTAAAATGCATTAATTAACAATCTCATCATCGTGAATATCTCTCCGACCAATCCACGTCT
ACGAGCATAGCATGGCAATATAAGCAAACGTAAGTAACTTTCCCAAAGGTTTGATAATAAAACAGGTAATAGGTACTACC
TCTTCTTCCAAAACCCACAATTTAATTAAGATCCTATTCATGCAATGTTTGAGGACGATCTAATGCAATAAAACTGGGTA
TGGAAAAACATGATCAAAGAGTGTTACTTGTATGATGATCACGCGAAACTATAGAATTCCAGTAACAAAGCGGCGCACTC
GGAGTACTCTATCGCAAACAAACAAATAACAATAGGAAGTATCATCTGTGCGGTAGTACTCGAATAAAGATCCAACCAGA
AAGTTCAACAGAACTCCGGTTTGCAAAAAGAATCAAATCGAACGAAGCAACGAAAGTCAAACGGCAGAAACAAGCTTCGT
TTACAATCTGGAATCGTCGAATTTTACAATGTAAAAAAACGTTTGAGTGAGTTAAACGGAAGAATTTCGAGACGAATAGG
CGATTGAATCGCTATGATTCACGATAAACCGACGAAAAGTTAAACGAAAACGAAAATCTGATCAGAAATCGAATCTGGAA
ATCACGGAAATCGACGAAACTGACGAACAGTTAAATGAACGGACGTTCGTTAACGAAATCGACGAACACGTTCGTTAAAA
CGAACAGGTCGGTAGATGTTCACTAAGTAATAAAAACCGAATCTGGCAAAACTAGGGTTTAAATGAACGGTTTTCGAAAT
AAACACCAAGGCGGCGGCGGCTCCGGTACCTCGTCAGGACGGGCTCCACGGCGAAAAGTCGAGCAGAGACTCACGACGCT
GAGGCGGCGGGCTCAGGCGGTGGCTCAGGGCGAAGAGGGCGGCGTCGGCGGCGGCGATAAACAACGTGACGGCGAGCTCC
TCGAGCGGTAGCGGCAGAACGAGGACGGGGTGAAGGCGTCGGCGGGTGTTAAGAGACGGCGTGGGGCGCAAAGGCGGCGG
CAGCCATTATCGCGGAGCTCGGGCAACGGCGTCGTCGTCGCCGGTTTTGACAGGATAAGACCGGCTGGCGGCTCGGCTGG
AGCCTCGGCGAACGGGCCGTTTTGTTTTAAATATTCCGCCGAATAAAAAAATCGCCAGAAAATAAATAAAAATCCAAAAT
GATAAAACCGGCCTACATCTAATTAAGAAATAAATAGAACAAAGGTGAACATTTCTTATTAAAATGCAGTTTTGAAAACG
TGCAATTTTAAAACAAATAAAATTGCAAAATGAAATCGAATAAAATCCAATATATGATTTTTAATATTTTTTCTCTAATA
TTTCAATTGTTTTGATCATGGCCCTTTCTCCTCATTTTATTTAATATGATATTTGTGTCGATAGTAATACGTCTCGTTGT
TATTTGATAAAATCAAATATAAACCAGGAAAATCTAACTCTCTCCGAGGTCCCTTGAGTTGCTTAGGATTTATCGAGGAT
TTGTCAAATGCAATAAATATGCTATGCAATGATGATCTAATATAACAATCAGAATTGAAATTTGGGATATTTTAAACGAT
CAAAATTTTCTAGTCAATAAATTAGTTGAGACGAAGTGCACATCCGTTATGTACCATCCTCATTTTATTTTAGAACGTAC
CGTCGCTCGGATTTATTAGGGCAACGAACAAGCTAGTCATGCGTTCTATTCCCATTTTGAATCGACAAATTCCACTGGTG
CATGATAGTACAACGGTATAATAGGAACAGATGTGACTAACCGCTGTTAATATCGAAAATTCTACCGTAAACTGGAAAAG
GCTATAACGGATCCTTCAGATGACTTAAGTACCGATCTATTCGATATCCGGAAAATGGATATTCGAAGGCTGTCACTGAA
ACTTCATGAAATTTTCACTGCAACTTTAGTGCATGAGATGATATTTGCATGAGCGAAATTTTAAAATTTTTCTATCCATA
ATATTACGTATCTGGAAGGTATATCGCATAGACATTGTTTATATGAGAACTTTGTGTATGATACGTCAGGTCTTTGTTGT
TAATGCGGTGATTATATGTATATAGCAAATATGTTAATGGTTAATTTATCTCTGTGTTATAAGGACGAAAAAAGACCTGC
ATGGAAGAGCATTAATGTATGCATATGGATTGGCAATCTACACCTCAAAGAATCATGTGAATAGATAACAATTACGACTG
CATGCATGTTGGTAAAGTCGGTATATGTAAAATCGTAATAATAATCGATGCTTTAGGTGATCGAACACATATGCGCATTA
TACACTAATATCTTGCAGAAGTGGCGACTTTGGATGCCGTGAATCTGGTCAGTCTTCAACATAATTCAGCAAAATTAATT
GCTCATAAACAGGCATATATATATAGAAAATTCTCTTTCTCCGGACGTTTGGTATCACGATAATTTATTGCCGGTTTCGT
AATTCGGAACCGCTGCAAAAGAATCTATATGCGACATTAACAAATTAAGAGATAGGTTTTCTTGTCTCAGACACCTGAAC
TCTTTAACAATTTCCAGTAATATCCAGATAGACCATCATATATTTCTACTATAGGATTTTCAATAGGGCAGCAGTACCGG
TTCTTTCATACAATCTGCAGATACAATTTTGTTTCATCATTATGCTGCATCGATAGCTATCATTGTTGATTAAATCCCTC
GCGGAATTTTAAAATAAAACAGGTGAATGAATTTTGACCAGGTAGCCACCTTTGGCTGGCAGGTAGCTGAAAGCACGGCG
GACGGAGAGGAATGCAGTGATCTAACGCAAAGATCTATCGCCATTTAGATCCTCATCATGCTGCACAGCAGCAGCGGTTT
TAACAAGTATCCATACGGATGAAACACCGGTAATGAGCCATGAAACCCTGCGCTTCAAGAACTGTTTTCTTTTGAAGGTA
TTTCTTTCTCATCAGTATTTTCACCTTTCAAAGTGAACATAGCCCAGACCGCCATTTCACTCCACTAATTTACAGGTCTG
TAGGAATTGGTGGATGATTTTCCTTCTTTCTGTACCGCATCTTTTTTTGGACGGGGATCTGCTATGTTACGCTAGCAAAG
GGCCCGTGCGTTGCAATGGGTTGATAAAGAAATCTGGCTGTACGGTGAAAGCTACTATGGGCATCTATTTTAACGCTTGC
CTATGAAACCTATTTCCCGCATGGTATGAAATGTGCGCGTGCTCGCTTTTTCGTTCCCAATGGGAGATTAAAATAGCACA
AATTGGTTGCATTAACGAGGTTGGTCGGGTCGAAGCGGAACACCGTGTGTGTGACGAGTTCAGAAGACGTTGCAGAAGAT
CCACCATCTGGTAAAATAATGAGAACGAAATCATGGGCGTTGTAAAACCAGTCCATCCTGGCCAAATAATGGGAAAAATG
AGAGTTCATGACATGCCGGATTCTTACTCATCATGGATGGGGTCATTGAAAGTTTCATGACATATGCCTCGCGTCACAGG
ATGGCACCTTGTCCATGGGTAAAGGGCTCCGAAATTGATTGACACGACCGCCGACGAACGTGAGGCTACATCCTCTGCGC
AATATTTGAGCCTAAATTGCAAACGCAATATGATCTGATCTGATATTTGGTATCGACAACATTATTTCAAAGCTAGCATA
AAGATACGTACATCCCCAAGATTTGTGTTGGGCAAATACTAAATGAAATTGCTTAAATTAACAGTTGCTACTATATGCTA
TCTTCAATCAAGATTATGTTTCCAACTAATGCATCAGATGTCTAGCCAGCGAACACACAATGTCATCTTGAATGAAGAAA
TTCTGGTAAATAGGAAGACCAGCAAAGTAAAACTGATTCGTGGACGAATGGTCGCCTAACAAAACTTAATAAATAATCCT
CCGCAACGATCTACTCAACTGTCATCTCAAATTCCCGAACACCTACATAGGCCTTAATTATGTATCCAATTCAAAGGAAA
TGGCGTTGGCAAGCATTAACATGAATTCAGTTGTCGATTATATCCGACAATTACCAGTCTTAATTCACTTCAGCATTAAT
AAATTGTAGAGTAGCATAAAACCGTCCAGAAATGAACATCAGCCAATCGGCAATAGATCGCACCAGCTAACTGTATTTGC
AGCATATCTAAATGGTAAAGAGTCGAAAACATGCCAGTCAAATTGGCCAGCCCTTCTCTGCAAGGAACATTTGCCCGTGC
ATCATACACCATAGATGGAAAACCCTTCTTCTTCCGCCATCTGTTGCGGCGCCAAAACATGTATGCAACTGTAATCACAT
TCCCGTTCTTGTTGCCAAAGATTACCATGTACATGGCGTGCAAATAATTGACCTTGGATCTCGGGTCGGCTGTATCGGTG
TATTTTAACGTATTTTAACATCGTCATAATTGAATAGAAACAAGTACCCAGTACATATTCGCATCAATATTCAGTCGAAA
ACTAAGAATATGCGTTCAATAATGATGGTTAAGATAGTATCTATAGTTGGATAAAGATCTAATGTAAATAATTGACCAAC
CTTTGATGGGAAAACAAGACATATTTTATCATTGTTAAGCAGGATATCGATCTTCCCTCCTTTCACTTTGCATAGTTATC
ATTCTATCATTCCCTTGCATATAGCAGCACTACTCACTGAATCGCTTTGAACAATCACAATTAAACTGCCGTAGATTTTT
CAGACAAGAATTAGTGTAGATGAGTGTCCTCAACTAAAGTGTATATGTTAGTTCAAAATTGGTAATTGATTAATCATGCT
TAGATATCAGAGTTCATGTGTAATTGCATTCTTATGAACCTCTTGTAGGATTTGGTGCAACGTTGCGTGAGCCACTCGTC
AAAGTCATCGTCTCGGCTGGCATGGGGCGGCTGTTGCTCCTCGATGAAGCATATTAAAGGAAGTTAAATGTCATATATCG
CATCTCTGTAATCTGCATGGTTGTATAAGCCAACTTAACAATGCAACAAGTTAAATACACTGGTAAGGATAGCAAAGGGC
TGCTAGAACCGGGTGGCGGTGCTGCAACGGCCGGCGATGGAGAACGAATCTGGATTCAGGAAGACGAAGGAATCGTACCG
TCTATGCGTCTCTGGACTTAAAAGATGGGAGAAAGTCGAGGCTCAAAGAAGTTGAAGATGGAACCGCTATTCGGCGTGGG
TGGTTACGGACTCCGGGAACGGCGGCGCCGAGCGCCGGCTGTGAGGTGCGCCCGCTCGTAGGGAGGATGAAAGGGATCGT
GCGTGATATATTTTTTTTAAAATATACAGTTGAATATGGAAACTACGTTTTATGAAAAAAAATGAAACGTTTTCTCATAC
GCTTTAGTAGGGATTGTGGGTTAATTGGAAGAAACAAGGCGACAAAAGGCCAATGACGGACGACCAGAAGCAATCGGATT
ATTATATGAATAGTGGTAGTTACCGCGTTTTGTATGTTGTAGTATCTGTCGGGAAACAGAGTATGTACATGTGTAGTATG
AGTATATATCAATGATAGGTAGTATATATACTAATTTTTGGGTAGTATGTACCATGTTTGAGTATGCTCTTTTTTTGTAT
TTCAAATATATACATATTTCACAAATATAGCAAAACTATGGACTCATATGCAATTTTTTCATATAATAACTTGCTTTGAA
AATATCTTAAATATAGTATATAGTTATATTTAAAATAATAAAATAGTATATATAGTACCACATGGTAGTATATGAGATAT
GTGGAATTAATACCGGAGTGGTAGGTTGGATTTCTATATATATATATATATATATGGTAATTACCATACATGAGTTTTAT
TATGTTGTATGTAGTATCTGTCAAAACTGATAGTATGTATATATATATATATATATATATATATATATATATATATATAT
ATATATATATATACTTTGGTAGTATGTACCATAATATTTGAATACTGAAATAATGTATTTATTGTCTCTTTCCTAAAACT
ATGGAGCTCATATGAATTTTGAAGCCAGACTTGCTTTTGAAATATCTTAAGATATATTATATGGTGTATATAAAATGATA
AACTAATTGTATACTTCTTGATAGTATTGGGAACATGTGGGAGGTGAACTACCACCAGGTGGTAGAATGTATTACCTGTT
TTGCATGAATGTTTTTTCAGCGCTTTCATCAATCGAGAATAATTTATTAACTGAATTTCAGGCTCATCAAATGGATCTAT
TTCTTTCTTTTTTCTTCGATGGAGTTTTATTGGAAAGAATGCATCATTGAGAATCATTGATGTTTCCTTTTGTTCCTAAC
ATTAAACATATCCAAATGCAATCTGTTATTTCTTTCCTTTTCATTAATGAGTTATATGGAGACTACCCATTTTTTTAAAA
TAAGGATACTATCATTAAAAGGAAAGATGGATGCTTTCCTTGTTTTGTTTCACCAACGTAAGTTGAACTTGTTAAACTTT
TTTCAATCTGCTTATTTTTTCCTTTTCATCGTGGAGTTTGTGGAAGGAATTTCACAAATTTTAAGGAATAAGGATGTGGC
ATAATGATAAATGAGTCCATCTAAAAGCGTTGAGCGTGTTACATGTTTTTTATGGGATACATCATTAAGTTCTTCTCTTA
GTAGACGTAACTATAATCAGTAATTAACGATAATTTTGATGACATGGATTGGAAAGGTGAAGGCTTGAAGATGTATACCG
GTCGAAGTCCTTAAGCGTATTCAACTCCACCTGCATCCGCCGACTAGTAGTCAGAATCAGGACCTCGAGGGCGCCGGAGC
TAGCAGATCAGGATGCTGAATATCAATTTGGGAAGAACATGACAAAGGGAGACAAATTGAAATTTGGTGGAATATGGGAA
CGGAAATCTACTAAAATTGGGTTGCTCAGCTCACCGGATTCACTCAACCCAGCGAAACTTCAATCCTAACAGAACCAATG
TGTCGTATAGTAGCCCAAACGGGCGCCTAATGCTGCCGGATCATATATGCAGCTTCGTGGGAGATCGCCAGCCACATCGT
GCAGCGGATGAATATGCGGAACACCATGATTGTTAGCGACACTAACTGAACTGTAACGTATACGCCAGCAGCGCAAACAA
TCAATAGCCAAATTGCAGCCGAACACCGACACCATTCGCCGAAACCATATGCAACGGATTAGGAAAAGAACGGGACGTGG
AGTAGGCTGAAAGGAGGATTTTAAGCAAAAAATGACGACGGAAAGGAACGCTTTCCTTGATCATTAACCAATCCCTGCGG
CGAGGAAGGACGTACGGTGGACTGCCTCGATCGACGAACTGTGGTTTGGTTGAACTTAAACAAGATGGTTTGCTATTCGT
CATCCTGCGTTGAGAATAGTTCTTCTGCCTATGTTTAGCATCAATGTGCCGTGATTTTAGTTCCGCCAAATTTTGTCTCA
TTTTGAATTAAAAGAACGTGAAATATATAATCACGGTAAAATAACTATATTTATATTATTAAAATTATGTCTGGCTATGG
TGTAAAATGTTATAAAATGCAATTTTCTGGTTTTATGATATATTTTCTTATGCCAAGAATTTATGCAGTGATCAATATGA
TTGTATTAATATTCCAGAAATTTAATTTATTTATGAAATGATTAGTAAAAGATTACTTCGGGTGAAGAATAACTTATTTT
TAAATCCCTAGGTTTTGCCTAAGTGGAGACTGAGTGCGTACTCTTTATTCTGCGTGCCATCCGCCTAATCACCAACTTAA
CTCTTGAAAGAATCACCAACAGCCAAAAAATATTTCTACCTCTTAACCTTTGCTCTGCTTCAGTGTGATGAACATCATGT
TGGACGTAAAAAAACGACTACATAAAATGATGGTAACAAGACACCATATATATATGTTTCTGGAAGTATTAAAATAATAG
CAACAAGATTACATAATAATGACAATAGCTGTGATTACTCTTAACTGTGGTAAAGCTGCAATAAGGATTTACTACATCCT
CATAGAATTACCACTGCCTCTAACTTGGAGCAGTAAAATAGTCACATCTCGTAGTGAAACGGAATCTAAAAGTACCACAT
AGTAATAAACTACAAACAAATTGGTAGTTGGCCATCTAAAAAAAGTTCTTAATGAGTGAAAGGTTAGTTCTTCTACACGA
GGGTTTTGGTCGTAGGATGAACATATTTTGTGGAGTGTCGAGTTCGTCTAACTACATTGGATCAAACTTGAATGTTGAAG
CCCTCCCATCTAGCATTATTTTACAATTAATGAACATCGAAACCACTACAATGAAAATGGAATTTCAGGTCAGGATAAAC
AATAAATCGTGTATGCCAGGCACTATTACCGGATAAATAGACACCAATATATCAATACCCATTTAAAATTTCTGAGCTTA
GTATGAATAATACCATCAGATAATAAAATATTGAGGTGACCATGAAAAAGACTATGCAGACGATTCCGTGTTAATAAATT
CTAAGGATGAAAATGACTTCTTTTGTCTTGATATTGGTGTTTTGGTAGGGATATAGATGGAACCCAAGAATGGAATTTAT
ATATGGGGCGAGTAGTGAAAGGACATTAGATCGAAATCCAGTAGGTAGTGTATGAAGGTGAGGCATGGAGTATACAACGT
AGTTCATAAAAAAAAATGTATAAAACTTTGTTGAATTCTTAATAATAATGAAATGGGATCATTGGAAATATGCCTAGAAG
GCAATAATAAATAAGGTTATTATTATATTTCCTTGTTCATGATAATCGTTGTGTCATGCTAAGTGTATTTATGAACTCAG
ATACATGTTAATGGATGAACAACACCATGTCCTAATGAAAAGCTCTAGTTGACTTCAGCTCGTTGATCAATAGATAGTTT
ACCGGTTTTCCTGATATGGACATTGGATATCGTTGATAACGGATCACATCATTAGAGAATGATGTGATGGACAAGACAAT
CCTAGCCTAGCACAAGATCGTGTAGTTCGTTTTGCTCGAGCTTTTCTAATAATCGCAGTATCACTTCCTTAGACCATGAG
ATTGTGCAACTCCCGGATGCGTAGGAATGCTTTAGATTGTGCCAAACGTCACAACGTATTTCGTTGGCTATATAAAGGTG
CACTACGGGTATCTCGAAAGATGTCTGTTAGTTGCTTTGATCAGGAACTGGTTACGATATCGATGGCAAACGGAAGGTAT
CTCTAGGCCTCGGTAGGACATCATCATAATATTGCACAGATGTGACCAAGGAGTTGATCACGCAGGATGATGTGAGTTAC
GGAACGGTAAAGAACTTGCGGTAACGAAGATTGAACAAAGGTATAGGGATACCGACGATCGAATCGGGCAAATGTATGGG
TAGATAGGTGAATACGGGATTGATTGAATCCCCGACATCGTGGATTTCATCGATGAGATCATCGTGGAACATGTAGGAAT
AACATGGGGTATCGTCCGCTGTTGGTTATTGACCGGAGAACGTCTCGATCATGTCTGCATAGTTCCCCGAACGCGTTTAC
GCTTAAGGTTCGATGACGCTTTAGGGTTATAGGAAAGTGTACGTGGTTGCCGAATGTTGTTCGGAGTCGGATGAGATCGG
ACGTCACGAGAGTTCCGGAATGGTCGGAGGTAAAGGTATATATATAGGAAGTCCTGTTTTGTGGTCTGGAAAGGATTTCG
GGTGAAATCGGTAATATTGCAGGACCGCCAGGAGGAGTCCCGAGGTCCTCAAGTCGGGCCACCAACTGAAGCGTGGGCAA
ATAATGAGAGGACCAGCCCGAGTGGAGGCTGGTGCGCTAAAGACGAGCGCGTAAATTGGGAACAATATAGGTCCAGCGAA
TGGTATTGGGGCCCATCTAGTCGCCTCCCCTCTCATCCCCGTAACCTTATGATGGGGATCTGGGGCTGGCGCAGGTGGAA
ACCTAAGGGCGCAGCCTTCTCTATGCCGAAGGTTTGGGCGCCTTATACAGACATGAGAACGTCCTTTGGTGCTGCCCTAC
CCTCTTCTTCCTCCTCCTCTCCGCAGCGGCTGACCTATAGGATTGCCACTCCTCCACCGCCATGCCGTCGTGTTGCTGCT
GGATGGAGTCTTCAACGCCTCTCCCTCTCCTTGCTGGATCAGGCGTACAGGAGACGTCACCAGGCTGCACGTATTGCGTC
TCCTTTGGTGCTGCCCTACCCTCTTCTTCCTCCTCGCCTCTCTACGGTGCTTGGCGAAGCCCTGCCGGGATGCCACTCCT
CACCACCACCATGCCGTCACGTGTTTTCTGCTGGATGAGTCTTCTAACTTCTCACCTCTCCCTTGCTTGGATCAAGGCGT
GGGAGACGTCTCCCGGAAGCTGCACGACGTGATTGAACGCGGAAGCGCCGTTCTTTCGGTGCTTAGATCGGGAATCAACC
GCGATCTGAATCGCTTCGCAATTACGACTCCCTCATCCGCATTCTTGCAACGCCTTTCCGCATCGCGATCTTTCTACAAA
GGGTATGTAGATTCGCTCCCCTTCCCCTCGTTGCTAAGATTCTCCCATAGATTGATCTTGGTGATGCGTAGAAATTTTGA
ATTTCTGCTACGTTACCCAACAGTGGCATCATGAGGCTAGGTCTATGCGTAGTTTTCTATGCACGAGTAGAACAAAGTAA
TTTGTGGGCGTCGATTTGTAAATTCTTCGCACCGCTACTAGTCTTATCTTGTTTTCGGCAGCATTGTCAGGATGAAGCGG
CGGACCGACCTTACGTACGCTTACGTGAGACGGTTCCTACGACTGACATACTAGTTGCATAAAGGTGGCTAGCGGGTGTC
TGTCTCTCCCGCTTTGAAGATCGGAACGGATTCGATGAAAGGTCATATGAAGAATTGAAATGGAAATTGGCAAAATCACA
TTGTGGTCATACGTAGGTAGAAACGTTCTTTGCTAGAAACCTACAAACCGCGTAAAGCTGCAACAACAATTGGGACGTCT
AACTTGTTTTGCAGCGTATGCCATGGAGTAATGATATGGCCAGAAAGATGTGATGAATGATGTAATGGTATGGATTGATC
ATAGTCTTGTAATAAGAATCACGGCATGTCGATGAAATGACAACCGGCAGGAACCATAGGAGTTGTTTGGCACTTTGTAT
GACCTAGGTGTCAAATTGAATAATGTCATGTAAGAATTACTTTACTTTATTTTAACCACGTTTAGCCATAGAAGTGAAGT
AATCGTTGGCGTATTTGACTTCCTTGAAGAACAATGATGGAGATCATGATGATGGAGATCATGGTGTCATGCCGGTGACA
GGATGATCATGGTGCCCCGAAGATGGAGATCAAAGGAGCATGATGATATTAGCCATATCATCACTATTTGATTGCATGTG
ATGTTTATCATGTTTTGCATCTTATTTGCTTAAGACGACGGTATGGTAGGATGATCATATAATAATTTCAGAAAGTGTTC
ACCTTTGTGCGCCGTTGCGAAGGTTCGTCGTTCGAAGTACCACGTGATGATCGGGTGTGATAAATTCTCTTACGTTCGAA
TACAACGGGTGTTGACGAGCTAACGTAATACAGACATGGCCTCGGCACACACGCAATACACTTAAGAGTTGACTTGACGA
GCCTAGCATGTGTACAGACATGGCCTCGGAACACGGAGGACCGAAAAGGTCGGTATGGAGTCGAAGATACGATCAACATG
GAAGATGTTCACCGATATTGACTAGTCCGTCTCGTGGTAGTCGGACACGACCCTGGATGAACTCCGGATCATGTTTCACT
TAGATGACGAAGAGGATGTGTCTATCTGAGTGGAGTTCATAATCAGATGAACTTCATTATCATGAACATAGTCAAAAGGT
ATTTTGCAAATTATGTCATAGCTTGCGCTTTAGAAAGTTCTACTGGTTTAGAATGTGTTCTAGAAAATTTAGTTGAAAGT
TGGTAGTAGCAATTATGCGGACCGGGTCCGTAAACTGAGATTGTCCTCATTACTACACAGAAACATGTCGCTTAATGCAC
CGCTCGGTGTGCTGAACCTCAACGTCGTCTGTAGATGTTGAGAGCATCTGACATACACGTTTTGATAACTACGTGATAGT
TCAGTGCGGTTTTAGAATTGTAACGCAAGACGTTTTGAAACGTCGCAGAACATGTGAAGATGAAGACTGAGTAAGGATTT
CAGACTAGGTACTTACGTCAAGAAGGTGTAAGAGACCTCTGACATGATTTCTTAAGCCTTACAACTAAAAGGAAAATAAT
CGTTGAGCATTATTGCTCAGATTGATAAAATTATACTATCCCGCTGAATCAGTGGGAGTTAATCTCCAGATGAGATAGTG
ATGAAAGTTCTCATAGTCACTGCCACCAAGCTGGTAAGAACTTCGTGATGAACTACAACATATCAGGATAGTTATGATGA
TCCTTAGCTATTCGCGATGTTGACACTACGCATCGAGTAAGAAATCAGAAGGAGCATCAGTGTTGATGGTTAGTAGAACC
ACTAGTTTAAGAAAGGGCAAGGAAAGGACGCTACCATGAAACAACAAGTCGTTTGCTGCTCTGGTGAAAAGAATCTGGGG
TTGACAAACCGAGACTAAGGTGCTTCTGTAATAGAGGAACTTGATCACTGAAAGCAGTACTACCCTAGATAGCAGTAGAT
GAGAGCGAACTAGGTCGACAGAAATTATATTGGATATACGTCATATGAATGTGTACTTTACTAGTACTCCCAGCAGCACT
AAGGGTATTAGATACCAGTTTCGGTTGCTAAAGTGTTAGTAACTCGAAATAAACCAAACGAGAACTTAGCTAAAAAAGGT
GAGATGACGATATGTGTTGGAGGTGTTTCAGGTTGATGTGATCAAAAGCGTATATATCTACTATCGAGATTTGGTGTTTG
CGTTGGTATGATTGGATTATCGACATCCTAGCAATACGGTTATTCATTTAAGGAGAATATTAGTTTACTCATTTTATTTG
AATAATACCTTCAATAGTCTTGCACCTAAATGAATCTCGATCGTAGTGATACACATGTTCTTATGATAGTAATGATAGTA
CCATACTTGTGGCACTGCCACTGAGTCATATTATTTATAGAACTTGCATGAGGAAGCTCCAACAATGGATGGATCTTTGA
ACTCGCTCATTTTGAAAGATTGAGACATACGAACCATGTCTATTGGTATATAATATGAAACTCATGCAGATGGATCATTA
TAGACTCGCGATTATGAATCGCGGGAACATGCAAAATCATACTGCACATAGACAGATATTTGAAGTCCCTCGTTTTCAGT
AGATGGAACAACATTGGAAGTAATACATTTGATGTATGCAGTCCAATAGTGCTGAAACATGCAATGGATATCATTATGTT
CTTACTTCCTGAATGATTTGAGTGAATGTGAGAATATTTGCTTGATGAAACACAAGTCTGAATTATTAAGAAGTTCGTAA
TTTCCAGAAGTGAGATTTGAAAGAATCGTCGTGACAAGAAGAGGATAAATGTCTGTGATAACGATCATAGAAGATGGTAT
CTGAGTTACGAAGTTTGGCACACAAGAGTAAAGACATTGTGGAAAAGTGTTTCACAATTAATACCGCCTGGAACACCATA
GTGTGATGATGTGTCCGGAACATCATAGCACTTTTTAATGGATATGGTGCATGCATAGTATCTTATCAGATACCACTATC
GTTTTATGGGTTAGGCATTGAAGACAACCATTCACTTTAAGGGCACCACGAATTCGTTGAGACGACACCGTTGAAACCTG
GTTGTCGTCTCTTAAGTTTGGGGCTGCGAAGCTTATGTGAAAAAGTTTCAGGCTGATAGCTCGAACTAACGGATAAATAC
ATCTTCATGAAAACCCAAAACAGTTGGTGTACACTCTATTTCGAATCTGGAAATAAAAGTAATTGCTTCTGAAACAGTCC
TTTCTCGAGGAAAAGTTTCTCGAAAATTGAGGTAAGGATGGTGGAGACGATAAGGTTATTGAACCGTCACTTCCAGCAGG
TGTGTAGTTGGGCGGAAGTTGTTCTGTGGCGCCTACTGATGAAGTGGAAGCTTATGATAGTGATCATGAAGCTTCGGATC
AGAACTACCAACCTCCTCCGTGAGATGACGGAATGCGTGATACTTCAGAGTAGTGCGTGATCTGTCTTGGAAGTCATGTT
GTTAGACAACATTGAACCTGTAATGAGCTATGGAGAAGCGATGGTGCAAGGTATATTCCGACAAATGGTTGAAACTAAAA
TCCGGAATAAATGGAACTTTGAAGACGGACGTGGACGGTAATGTTACCCGTCTATGAAGCTCGACGCTGGCAGAAGTATT
TCCACAAAGTTCAAGTTGACTACGATAGAATTTTCTCATCCGTAGCGATGTAAGTCATCGGAATCATGTTATATTAGCAT
TGTATGAAATCTGGCAGATGGATGTCAAAACAAAGTTCCCTTACCAGTTTTCGTAAGAGGTTGTGTAATGGAAATACAAT
CAGAAAGGTTTGTCGATCTAAGGATGCTAAAAGATGCTGACTCCGATCTTCTAAGGACTGGAAGTAAGCATCTCGAGTTG
AATGTACACTTTATTAAGAATCAAAGATTTTGATTTATAAAGTTTATTAGAAACTGTATTTACAATAAAGTGAGTGGGAA
CTACAACATTTTCTGATAAGTATATGGTGGAATGACATATTGTTGATCGAAATGATGCCATTTCTGGAAAAGCATAAAGG
TTGTTTGGTTTTCAAGGAAGACACGGATAAAACTACTTACATTGAATCCAAGATCTGCTAAAGAGATAAGAATCAAGGCA
ACTTGATGATACTTTCAAAGAACGCACACCTTGACATGATTTTGAAGTTCAAATAGATCAGCAAAAAGAAAGAGTTCTTG
GCTGTGTTACAAAAGAGTGTGGTATTGAAGTAGACTCAAAGACGGCCACAGCAGAAATGAGACGGGGTCGTCTAATAACT
TCGAACGTAGGCTCTACGGTATGTATACTGTGTACCGCACATGAAGGTAATATGAAGTTGGTCGAAGGTACAATATTGAT
CGAGGAATGGATCACATGACAGCAGTCAGGCATATCCCTTAGATATCTACTGGACAGGGAATTTTCTGCGGTATGGAAGT
GAAAAGAGTTCCGTCGTAAGGTTGGAATGCGAACGACACTAATCCGGATGAGAAATACGGAAGTATTAAAGCCGGATTCG
TATAGTAAAACAATTATTTAGTATTAACCAAAATAGTAGTAGCATCACAAGAATGACATAGATATTCGCAAAAGCACGGA
TCTGAAAGGTTCCAGACCGTTGACTATCTTCTCTAATATAACGCGAATCAACCAGAACTCATTGAGTGTTTAATCACATA
GAGATGTGGAACTAGATTGTTGACTTTGAAACTCTTGGGTGTTTGGTCACGTAGGTGATGTGACCGCAATCAGTGTTAAT
CACATGGTGATGTGAACTAGATTATTGACTCTAGTGCAAGTGGGGAGACTGTTGGAAATATGCCTAAGAGGGCGTAATAA
ATAGAGTTATTATTATATTTCATTGTTCATGATAATCGTTTATTATCCATTATAAATTGTATAAGAAACTCCGAATACGT
AATGTGGATACATAGACAACACCATGTCCTAGTAAACTCTGGTTATTGTCGTTGATCGTAATGAATAGTTACGGTTTCCT
GATATGGACATTGGATGTCGTTGATAACGGATCACATCGTAGAGATGATGTGATGGACAAGACAATCCTAAATAGCACAA
GATCATTGTGAATTCGTTTGCTCAGGCTTTTCTAATAATGTCGATATCACTTCATGAACCATAGTTATTGCAACTCGGAT
ACCGTAGGAATGCTTTAGGTATTGCCAAACGTCGCTTGTAAACTGGGTGGCTATAAAAGGTTACACTACAGGTATCTCCA
AAGTGTCTGTTAGTTGTACCGAATCGAGACTTCAGGATTTGTCACTCCATTAATAAACGGAGAGGTATCTCTAGGCCTCG
GTAGGACATCATCATAATGTGCAACAGATGTGATAAGGAGTTGATCTGAAGTGATGTGAGTTACGGAACGAGTAAAAGAG
ACTTGCCGGTAACGAGATTGAACAAGGTAAACAAAGGATACCGACGATCGAATCTCGGGCAAGTAACATACCGTTAGACA
AAGAATTGAATACCAGGATTGATTGAATCCCCGACATCGTGGTTCATCGATGAAGATCATCGTGGAACATGTAGAACCAA
CATAGGTATCCAGATCCCGCTGTTGGTTATTGACCGGAGAACGTCTCGGTCATGTCTGCATGGTTCTGAACCGTAGAGGT
CGCCAAGGTTCGATGACGCTAGGTTATAGAAGTAATGTGCATTAGTTACCGAATATTTGTTCGGAGTCCCGGATGAGATC
GAGCGTCGAGGAGTTCGAATGGTCGGAGGTAAGATTTATATGGAAGTCCTGTTTGAGTCACCGGAAAAGTTTCGGGTGAA
ATCGGTAATATTGCCAGGACCACCGGGAAGGTCGGGTCCACTAAGTGAGGGCCACCAGCCCCAGAAAGGCTGCGTCAGAC
CCAGAGGTAATGAGAGGACCAGCCAGGTAGGCCTGGTGCGCCTTCACCAAAGGCTTGAGCGCATGGGAAGATGGAGGGCA
AACCTAGGTCAGATGGGCCTTAGGGCCCATCTGATGGGGCACCTCCCCTCTCTCCCTTGGCCGCCCCTTGATGGGATCTG
GGGCCAGTATACTCCTCTGAAGGTGGAAACCTAAGGGCGCAACCCCATATCGCGGGGTTGGGCCATACCAGACATGAAGA
ACGTCTCAGCACGGGTGCTGCCTGTATCTTCTTCCTCCTCCTCCTCCGCGGTGCTTGATATGGGATTGCCTATCCTCCAC
CACCAGCCGTCGTGTTTGCTGGATGGAGTCTACAATCTCTCCTCTCATCAGATCAAGGCGGTGGGCGATCACCGGGCACC
GTGTGTTGTTGAACGCGGAGGCACCGTTCTTTCGGTGGTGCCCAGATCCGGAATCCAGCCGCGATCTGAATCGCTACGAA
ATTTTGACTCCATCGCATTCTTGTCGCGATCTGCAAGGTATGTAGATTCCTCCTTCCCTCGTTGCTAGATTACTCCATAG
ATTGATCTTGGTGATGCGTGGCGCGAATTTCTGCTTCACGTTCCCCAGCAGGATCTACTTTCATTGGCGTAATTAGAAGA
TTATGATTGGGAGAATGAAACCGCAGGACACTAGTTTTGTCTGCAGAATTGTTAGCATATAAACTAAGAATTTTCCTGAT
TTTGTTTAGTCAAGCTTCGGATCACCATTATCCCTCAGGAATGGAACCAAACCACTTTATTGCTTCATGTCCATAGCTTC
CTATTATTTTAGAAACTGAGTGCATGCTTCTATGATTAAAAGACCAATACGTACTATAAAGGAAAGATGAAGACAAAGTA
TTGGTAAAACATTATAATTTTGCTTCAAAGGTGTTTTTTTCATCACCATTACTTTGGCGCCATTTCTATGATTCTCTATG
GTCAATTCAGATTATCGACAAAATTTACACTTGTACATTTTCCTGGTACATAAAAGTTGACTATAGATCAAGGATAATAA
AGATCTAAAACTATCTTTAATGGCGAAGAGGTAGAAATTTTCTCGATTTGTACAATGTGAGCATAGTTGAATTTCATATG
ATTCTTTTCTTTATTCAATATAATCACGGAAGTCGAATGTGCACATCTCTAACTGAAAATGTGCATATATATGCGTCATT
GCAACAAATATAATATTACCCAACGGTGGGACAGTGAAGCTCTTCATGTTCTTATTATTGGTAAGATGGATGTTCGGCGC
AATGTGGTTCCTTCTTCATGTGAGCGTACTTCAGGACGGCTTGAGGACATGGACATAATGAATATGAGTGTAATCTGTAG
GATCAGGTAAAAGGTTTCCACCATCGACATTGCATATCTTTGTTTCCATCCTTAATATGTTAGAGCGCATCGTCGAAACT
TTGCACAAGAATACAGAATACTGGATTTAAGTACATAAAAGCATACTGAAGTCTCTAAAAGTGGTGAAATAATAATAATA
ATAATAATAATAATAATAATAATAATAATAATAATAATAGAAGAAGAACAAGAATTCATATCATTAAAATAAGTAGAGTT
TGTGATATAAATTTTTGAGAATAGTGACATTCGGTTTATAAGCGGTCTGAATGATGTAATTTGGGTTGATTAACAAACCA
TGAGACTTAGCTCTAACCAGTGGACATATGATTTGTCTGCAATTATTAGCATTATGAAAGTCTGCCGCGAGGATATACCA
TCGATGATGTTGAGTCATCTTAATGTATGAAACCATTGTTTCATTGGGTTTACAAAGTTTAACTATTGTTTTATATTCAA
CATTGTATGTGAACAAAGTAATATAACCAAATATTGAATGAGTATTATTGCACAGAAAGTAGAAGATATAGAAATTGGAA
TTAAAACAAATAGATGCACTACTGTCTGTGTTCACCAGTCAAGTGTTGAGGTCTCGACAAATAGAAACGTTTGTCGACTT
CTTAATTTATAGTTCAATGATTCTATTAAACCGACAAATCCATGTGGAAAGGTAACTTTTCTTAGTCTCACCTATAAACA
TGCAAATATTCATCTATATTTGAGAGTAAGTTGAATATAATGTTTGTTAATTTTGAATATTGCCAATTTTTCATGCTTCC
AAAATATCAATTCTGAGTGAAGAATGGTAAGAGAATTATAAGGAGGAAGATATAGAACAGAGAGGACATAGAGAGTGCAT
ATATATTGTCAAAACGATATTCTAAGAAATTTTATATGGATTCAGGACTACCATAATAAAGTTATGAAAGCATAGTAAGG
ACTACTAAATTTTTTTGAAACACCATCTGGAATCACAATCTTCGAACTTTGCAAAAAAATCAATGCTAACATGCTGACCC
TTAGTTTGCTTTGATTATAGATTTTAAAATGGAAAAAGAGAATTAATCTCACCGTCCTTTAAAGAATACGCCATGGGTGC
ATAACTACAAAAGTGAAAGTGACATCTCCGGTTGAGGTCATTGCAATATCGGGCTTACCACATAATAATAGAATTGAATC
GCTTCAAAATCTTAACACAAAATATGGTATGACAAATGTTAAAAATATGAATAATTCACCATATACAAAATATTATTTTT
TGTACCGACGATATACATTAGTGGTAGCGAAAATATGATCATAAAGACTAGAAACACGGAAGAAAGCATATCTCTTGATT
AAGTATGGTCTTCTTGTTTGGAGGACCCTCCCATTTAATATACGAGGACTAATGGAAGTAATCGAAGCATGAGTCACAAA
ATCATTAACTGAAAAGGGTAGGTTCTGGCACGATGAGCTCACATGGTAAATGACACTGCAATTTTTCATTCCAGTGAACT
TTACCATTGCTACCAATGCAGCATTTATAACCATAATAGAAGAAGGAATCATCAAGGTTTAGATAATCAATATAGGTTAT
GTACTCATTTCCTTTGGATGTTTTTTTTATTTAGGAATATTCTTTAGATGTTGACTAGATCATGCTAACATATTAGATTT
GCTCTCCCCATTAAAAAGAAGTCATCTAGGGTTTAAATATTGCAACTTGTATGAGAGAAGTGAAGAATATTGAGCTGGTG
TACTGTCGCATTAATGACTAGAAACTCCATGAGCCAATAATATTGTTGGGGAAGCCTAAACAACCCCTCTGTACTCTCTT
TGTAATTGAATTTGGCCTATATGCATTTTGGTGTGGTCATTCATTAATATCGATTTTCAATTGCTCCTGAGTAGATATTT
AGATGTGCGCAATACCACTCCAATATTTATGAATTTAGGGCAATTTAGATGGAAATTGCTAATATAGCTCATCTGCAAAA
GAACACTGGAAAACAAACAAACAAACATTACATTTTGAGATGTGTGATACAATCAAGAACTTTGGGTTTTGAATCAAAGG
AGTGTTATTACTGTCCTATTATTATGCAATTGTGTTCTATCGGAGAAATTATCAGGTTTATAATTGTCGCAATCGTATAT
TATTGTGTGAGTTCCGGCACTCATGATAGGACAAAATTATATTAGCGAATAGAATGCCAATAATTTGTAATGTCAAAAGA
AAGCAAGAATGCACCATACAACGTTTTTAACATAAACCATCCCATTGTCTGGTCTAGTGGTCTGTTGGATCTAATGCCTT
TTTGAATAATGTTTCTAATCTGCAAGATTGAGGAAGTCACTAGTTATTCTTGGAGAAAACAATGTTAGATAAATGAATTA
GAAAATGAATGAAACATTTGTTAAAGCTAATTTATCTTGGTTAAGTGTTCTCAAATAAAATTGAACTATTTTAAATAGAA
GATAAAGTGATTATAATGAAATGAAGATAATTATATTTGAGACCTTGATGCTTATTGAGGTTCGACTAAATGAAACATAT
AGGTAGGTAATCTCTTGAGCTTACTATTCTGCTAAAGAATATGTTCGAATGATCACGTGAAAAGTGTGATTATAATTACT
AATAAACCGCAAAAAAAATGTGTGTGTCTGATGTTTGTGTCGTGTTCTTCATATTAAAAAAGCAATGTCGATTCATTAGT
TCAGAAGTAAGGAATTACAAACAGGGGGGGACAAATATAATTATTTCTTATATTACTCGCAAATCAGGTATGTCATACGA
TCACTTAGAAAACATGGCAGTGCTTGCTCATCGTGAAGGCGACAATTGAGCATAAATTGTCCTGAAACAACATGTACATA
ATTTAACTTTGTAAATGCATGCTATTACTGTAGTGTATGTTTTCAACACAAACTTCTTATTAGTCATAGTAATAATCGTA
CATGTCATTAGTAAGTGTTGAATATCTTGAGCACACCTCGTTCCTTCAATCCATCCGGGGAAATGGATCGTGATAGATAA
CTTGTGACCATGGTGGGTCTATGTGACAATCGAATCCTTTGTATTGACCAAATAATATTTCCCCATTGTAACTTCGTGAG
GATGTATATACGTTTGGCCATCCAAAATGACAAGCCTATAAAAATACTTCCCAATTAACAGTCAAAAATGATTTCATAGC
CTTCATGTTCTTACTTAGAAAATATAAGAAAGATATATTGCTTTTGAATTACTATATTTTGTGTAGTCTAGTGTCACTAT
AATTAAAATTCAAAAGGGAAGTTTTACAGAATGGAATATGAAGAACAATTTTGAATTATTAATTTAGACTATATTTCAAT
TCCTTTTCTTTTATTAGCAGGTGGTCAAAATGTGCTTGGCCTATCTCATAGAAAAATATTATCTAAAAGGTAATTTTAGG
CCCTCTTGTTATTGTGTAGACAGGCATGGACCATGTACCTAGACTCCTAAAATAAAGCTCCTTATTTGTAGTCACATTGT
CAGTTTACATCCCGTTATATGTTTTGTTATGTCATGCTCATGTTTGTGCCACATTCGTCTTCTCTCCTTCAAACTACTAG
CAAATCTACTCGTGCGTGCAATTGAACACACGATCCATCATGTGACACCATGAACTCGTTACAAATCTTTACGCGTTGAT
GAAGGTTGAGCGACTTTGCCCATCGTGCCAGAGAGTTTCGCATCGGAAGAAGAGATTGCTAGCTAGTTCGCACAACTATC
GGGTGAACGCTGAGACTACATTAGCAACCACATGCACTTGTACACGTGCTCATGGGAGGACAACCTAATTCATGGTACAT
CATACGATATGTATGATGACAGCCAAAACGTCGTCCTCGAGCACCGCCAGTGATGGAGCGGATCTGGTGGTATGAGGAGG
ATGGGATCGCGTCAACTGTATTTCTAGCTGTTTCTATAATCATTAAGCGCATATCTTAGCAGGTCATCGGTATTATGGGG
CAGACATCTTGGAAACTGAAAGGGTTGGATAGTCTATTGCCCGTGTTGGGTTAGGAGAATGTCCCGGGGCCTACAACGGT
AATCTAAAGGCCAGTAGAACATGTAATCAATGGATGTCATGTCATGTGAAAGTATTGGATGAAGGTAACTGAAAATAATA
AATAAAATGGCGCGAAACTGATTAGTCATACCACCCTGACGCACCTGTATAGTTCTTGCCCTTACATCCTACCGCAGCGC
GGTGGTACAGCAACGTTACCATGAGCCCCGGAAGACGAAGGAGCTAGAGTTATCGCCAGCCTGGAACAGCATGAACACCA
TCCTGCCACAGGTGCAGATCAGCACCAACGATAATCTCACCCGTGCGGCCGCATGCTCATCGGTTCGACGACTCGAAGAA
AGATGAAAAAAATAGATGAGAGGAGTAGCACCTCGTTGCACGGAACCAGACTCTTGTTTGGTTTTGCAGGAACTGTGAAT
CAATCCTCACCGGGAGCTATATGCGATTTGTGCACGGATTAAGCCCAAAAGCTTATAAAGCTTCTTTGATTTCTTAGCCG
TTCATACCAAGTCTTGCCATAGATGTGCATAAATCAAAGCTCTAGATCAGATCGAATTTTATCGACGGCTCCAAAACAAA
ACGTTTATTGTTCGTTGTTTCTAGAAAGTGGATCATACGTGTTTGGGTTGCTGTAAACCAAGGAAACTAGCAAGACCATA
CTGGATACCGATAGGCTTGTGAGTGACACAGGCGCCGATCGATTGATCGTATTTTTCAGCAAAGATCCAATCTATAAGCG
GCGTGTGCTGAAGGCGGTGCTGATTTGTGAACGATCCTGAATCGAGTCGATCAATTTTTTTTGGTGGAGCCGATTGATCG
ACCAATATTTTGGTGGAACCGATTGAACCGATCGCCTTGTCAATTGGTCGTTCTTGAAGAAAAAAAAATGGACGATATGG
GAACATTACTTTATCAAGAAAATAAAATAATGCTCGCCAGAATATCTCGACCATCAATCATTATAGTTAACATAGAAATT
AATGGTTAGCAGAGGGTGATATATGGAGAACTTAAGAAGGTTTGCTCATTATTATTACATATAGATTAGTTTTCTTTGTT
AAGAAATGTGGTACAATTATACTCTTTTCTGTCTTCTAATGTTATGATTATATTTTTTTATATATAATATGATCTATGAG
ATACTTGAAGGTGAATAGTGCGGCAATAATCGTAAATCACAAGATGCATCATTACGCTAAACTAGATAATAAATACTAGT
TTTTTAAAAATAGATTTTGTGTTGTTTGAATTCATGGATTCATATCCATATTTTATGTATATGTGCGTTGATTCCTCATA
TTGTTTTGTTGCTTGATCGTGATGAATTTTCTTGGCTTTGAAATAACCAGTAAAGTAATAATCAACATCATACTTGGGAG
AGCTTGAACACCAATGTATGGAACATCTTAGCACCTTGATTTTTTCGGTCTTATACATGAGTCGTATATGGCCTAGAAAT
CTCGGTTACATTCCCGGACATCAACATATTTATTTTATAATTTAGGTAGTTTGTAGTTATGTTTTATACATTCTTAAGCA
ACATTGTGTTCTGTTAAACGTTTGTGGTTTTGCACCTAGTGTAGTAATGTAACTTCTTCAAACACATCTTTTATATATTC
AAAATAACACAATATTCTAGTAATAAAGAAAAAATGGCATACCTCTTTAAGCCAAGTTCCTTCATTTTAGATTTCTCTAA
TTTTTTCCTGAACTGTATCACTCAAGGCTTCCATGAGTTCATCTTCACATTCCTAACAATTGTAATTCTTCTTCCAATGT
CCAGTAGTAACCTTCTCTTAGTGTTCATTATGGAAAACTCTCTCCAAACCTTAACAGCTTATTGCTTGGAATTTTCCAAC
TTTAAAACTAAAATTATATTTCCTGATTATAATTTATTCAACATATATAAATCCATCATTTGGTTAATTTTTTTTTATGC
GGAGATTGAGAGATATGTTGGTATGAAGTAAGGGTTATTACAACCTTCTTCCAAATATGCATTTTAATCTAAGGCATTTG
AATTCAAAACCCATCATTTTATATGAGTGGAATAATGCAAATGGTAAAATGATCAGGTGGAGAAATCTAAATAGGTGTTT
GATAAATATCTAACCATGGGGTTTAGCATGTATCTGTAACCACTCCGTTTCTATCAAAAGAACGTGTGCGTGGAGGGTGT
ATATTGTGCACATTATTTTCTTTTTTTTCCCAAAAGGTTAGAAATATGGATGTTTTGAACAAAAACTTCAAGAACTAGCA
CGTTAATTGTTGAAATATGTACAACTATTATCATTTTCTGATATCGAAAGGTATATATAGAAATATTGCATAAGATGTTA
TTTGGAAAATTTTCCTTTATATTGAATCGATGCTAGCAGAAATTTACAAATATATTTCTCATCTATTTTTTAGAACATTA
GATAATGACTCATTACTATACTGATGCATTATTTTAAATGTGATTAGATGCATAAATTGAAGTAAAATAAATGAGACTAG
TGACTCTATAGCTTACAAACTTCGATGGCGATGTAACATCAGATATTTTTTTGCACGTAAAAGGTAAAAAACAAAAGGAG
AATTGTCGGAACATAATATAGTAGGACCTAACTTGAAGGGCTCATATGTAGAAAGAATCATAAGCATTCATCCGGTTCGA
TTGAGTCATAGTAGTAGTTCGAAGCTGAAAAAGAAAACAAAATGTAACGAGTCTGCGTTTTAACTGGTTATATCTATTAA
ATTATAAAATAATAGTAAAATATTGAAAATATACAACATACATATAATGGTCTTGGAATCTAGTCATACCTAGAATTGAG
TAAACTTGTAAAGATTCCCACTATAATGGCTCAAACGCGATCATACACAAAACTAAAAAATATATAGAAAAACTTGACAC
ACATATACTTCAATGGTCCAACGTATATGCTCAAAATAGTATAAAGGATATAAAATGCAAAACTAGAAAGATACGTGAGA
TTATCTATATAGCTACGATGATAAGCAAGAGCAAATGAACCATCGAGCTACAGAATTATTTAAAGTTCAATTTGGTGAAT
AGAGTATATTTATTGCTTGAGTTTATAACTAAAAATAAAAATGTCTGATATTACAAAAAAAACACACAAGTGCCTCACCG
AAATAGTAAAACCAAGGAGAATTTGGGCTGGTTTCAGAGCTCGTCTAGTTGCATTAAGATGTGTATGCCATGTATGATAT
CAAAAATCCAATAATTTCTTCTTCTCTTTTGTTCATGTTGCATTCGTTCTATCAATTGAGATGAATTAAACAATATATGT
GTGTTTTAGGAAACCTCACTTAAGCTAGGTGTGGTGATGATCTTTAACAATCAAAACATGATAAACATAGCTTTTATGTA
GTAGATGCATTTTCTGTAATTTCCATTGAATCTTGAAAATTACATAGAATCAGAAAACTTGTCCCGTGTGAAAATAATCA
CATGCATACATATATAAAGAATATAAGTATCATAGTACATATAGGAAGTGCAACTTCTCAAAAGAATATCATCAAAATAT
CGAAGTTATCAACAAAATCTTAGATTTGTGTAGACTTGATAGATGATGAATTATCACTTCAAACTGTATGTGAAGCACTG
TGTATATTTGTTCGTGCATCAGTAGATAGAATATGTAATGCAATTATTACTAGATGTTTATAACTTAATAATAATCAATG
GCAAAGAAACCAGAAACAAAGTAATGTCGTGCACAAACCACACTAGGCAGAATATCGTGAGAGAAGGCACAAAGCGTAAC
TCTATCTCGCGAGATTGCGCTGATAGCCCTCATACTAATACTATTATTAGTAAAACAGGTCCATATAGGTTTATGTTTGG
AAAACCCAGGAAGATAATGCATCATTTGAGAACTCACTATTGGGTTTGTGTTGTTACGACAAATTAAAAGTCACGTAGTT
TGATGGGCAGGCGGCGTCATCCAAGCGAAGGAGTGAACTACCTGCGGCATCTGAAACTACTTCTGTTTCACCGTAATGAT
TGAGAACCTCAAGAAGCTGGATTCGGAGGAGTGAGTGGCGGCGAAGTAGGGAGTTTGGAGTTAGTAGATAGAATCCGAAA
GGATGAGTAATATTTTTCCTTTTCTGAATAAGGAAACATGAACATGCATTAGTTTGGAATAGCAGAAGTCGACAACTCAT
AACAATGAAGATAAATTATGTATTGCCATAGAGAATATTAGGTCCCGATAGCCTGAGGATAGACATACAATATAAGAATA
TGATTTTGCAACTTTATACCCGCCGAAGCTTAAGTACATAAAAATAAAAATCTGAAACCAAAAAGTATTTGATAGGATCA
TAGAAAAAGAAGAATATTTTTAAAGAAAAATCACAATAATTAGAAAAAGATCTGTCCGCTTATTTCGTAGAAAGGAAATC
ATAACCATTGGATGGTATTTTTTCCAGCGTAAATCAGTGAAAAGTACCCGCATTGCCATTACGCAAAAAAAACTTTTCAG
CATAATAGAAACGACAACTTTTTTTACCAAAATTTTTTTTTAGCATAAATCGGTGACCATTACGCAAATAAACTTTTCAG
CAGCCAATAAGAAACGATAGCTGCAGCATAAATCCACCATTGTACGCACCAATGTCCTAAGACCTCTGAACCTTCTGATT
AAAGACTCACAGACCACTCAAAAAAAAATAACCTGCCTGACCTAACCTCGAACCCTTCAGCTGCCCCACCATCCTCCATC
CTGCATCAACACAAGATTGCTGAAGGATCCTTCTCTACAATGGACCCTCAACCCAACCCTGCTCCTCCATCATTCTCTCC
CAATGGTCTGCCTTACGAGATTTCTCCTGAGGATCGCCGCACCACCGAAGTCATTGAGCCACGCTGGACTTCCACAGGAT
ACCTCTGGTGGCTGCTATAGTGGTTGATGTTACAGCAGCATCAACACGGAGATGACTGACGCGGACGGTGATCTGCTGCT
GTCATGCAAAAGCCATGGAACTTGAATGCAATCGAAAGGACCTGATAATGCCAGCAGCACAAAGAAGAAGGATGGAGCAA
TTGGGACAAGAACAACAATTAGCGACTGATGGACAGAAGGTAGGGCTGGCTGGGAGCTGGCGAAAAAACCAAAAAAGTGG
CTCAATACCTCTACTGGCGTAGGTCAAACACTAATCAAAGCAGGGTGGTTTGCCGGGTTCATCGAGCAGTTTGCTGCTAG
AAGCTCGGTGCTCAACGGTTCCAACGTCGTTCCCGTATCGCCAACCAGCTGCTGCCAATTTTGCTTCTATACATCAAAGG
TCATCGGTGATTTTCTGAACTAGAACAGATCGGTGGTATATGTTTGAGGAATCCCGTACGCAGATATTTTCCTTCAGAAC
TTGGTTCACTTCAGTGAATACTCTGATGCAATTGCCGGTGTGACCAAAAGCACAAGGGGAACCAGCTATATGTATGAAGA
ACAATATGCGTAAATAAAGTCATAGGGCAGATGTAAAGATGATTTTGGACCGGTGAATTTTATTCATACAAATATGACAG
ATATGACAAAGTAGTTTGGGGTTCAAAGTACGTCTGATGACCAAATAATATTCGACTGGACAACCTTTTGTTCTCAGTGA
TTTCCTCTTCTCATATTCTTTAAAATAGCTGCGTAGTCATATTTACTTTCCCATCAATGCTATCTAATCGAAATTTATAA
TGTATCAAATTTTGTAGTAATTAACCAATCGAGTCGTTGAATGGAGTGGAAGGTATAAATTAATGAATTATGCATCAATC
CCGAAAGTATGCATCAATTGTCAAAAAAAAGGAATGCGTACTGACCAGTGGAGTTAACTGCAGTAACGAGAGGTGCGCGA
GTTGAGGTTCGAGATCAGAGAGCATCCCGACGTTGGGACCGTTGACGTGCCAGCGCTCAATCAAAGACGGTTGTGATCTG
TGAAGGGCATTGAGGAGTTGGTCGAGTTTGGCGGGACGTATACGTCAGCACAAATGGGCGGTCGTCGGCTGTCGACGGTT
GTAGTGTTTGAACTGGGATGGAGAGGATAAGAACGTACGTGAAGCGATTGCTTTGATCGTGTGGTGCAAAGCTGCAGCTG
CGCTGTACTTCATGGGCGCAGGTTGTGTAGATGATGTAGCTGCAGTAGCGATCTATCAATAATCTATTGATTGTTGTAAT
ATGCGTCATGTTTCACGAGCCTATATAGTCCGATATGGCGATCTGATAGATGGTATTGACACAACTATTTAGGCGGCCAT
AGAATATGCATTGCATTCCCATGGCATGCAGGATATAAAACGCGTACATATTTAATAACTGCTATCTTTCACAGTGCTTT
CGGTTTTAAAGAAATTCGTTCGTGTAATTATGACATGAACCGCATAATATTATGATACAAGGAAGCGTAGTTTGTGCATG
CATGCTACAAATGGCTTCTAATCATCGGTTACAGAGGTGCAGCGGAAACACCAAACTGATCGCTTCATTACCAAATGCTT
CTAATCAGTATTATGTGCGTAGAGTAGAATTTTGTGCACGACGCAGAATCTCTAAAATTAGGTGGGTTCCGATGTACAAA
TACTATATCTAAAAAAATCATATGACTCGGTACTTTGTTGTTGAGCTGGGAGTACAATATGAATACTGCGATGTTAACTC
ACACAATCATCTAAGCAGTAGGTTTTCTTGGTGCCAACCGGATCATAGTTCTTGTAACATACGAACAAATATTTTCATAA
CTTCATCTTAAAGATGCAAAGTAATCCAAAAGCATCGACTAAACATTAGTTAATAACTGAAGCGGATCAAATGATAATGG
CATGATGATGACATGGTATTACAATTTATGTTGAAACAGAAACAAATAAGGTTGATGCCAATTCTCTTCACAAATCAAAT
AAGGTATGTACATATTAAAACTGTGTCTAAAATTCTAATGTAAATCAGGCAGACACACTTTGTGGATGATATCAGTTAAG
TTCGAATCATGAATAGTCCAAGCAAAATAACATATAAAGACTTAGTAGCTAACTACGTCTTAAAAGTGTGTACTCATTTT
AACAAATATATCTCAAAGTCATCATCAATGAAAAATCCCTTCGATATTGGCATCTTTAACTCAGAAGCAAAATTAGGAGG
CGATTTTGCATAAAAGAGCATATATGGCTTTCGTGATTGGATGCAATGACAATTCATCAATGCAATTTGACAGCACATGT
TTTATACTTCATAAATGATTTGAAATATAAAGAAATAGGAATTGTGATTTACTGAATAGTTGTCGATGTTATAAAGAGTT
AATTGCATTACAGTGATATTATAACATAACAAGTTTCAATATTATGCTGTTTATATAGAAAAAAATTGAAACCCTTTGGT
TACAATAAAAAAGAATAAATTATAATTATCTAACCGGTAGTCTCTTGCTTTAGTTAGTCATGGAAAATTAGTCAACTTTT
CAGAATAAATATCTGTTGCTTATACAAGTGTGAGATTGATGTGTGTTAATTAGCACTATATATGTACCTTTCATAGAAGT
TAGTTAGTGGCGGCTCCGTGATGATAGCATCAGCTTCTTTCGTCAAGACGACATGAGCACTATCCAAGACCGAGGTTGTC
ATGCATGATATCTCCGTCTATAGGAACTACTGTAACGATGAAGTTTTGGAAGCCAACAGGACCGTATTTTCGCAGCTGGA
TATCGAAGACTATATCCAGTGACCTGCATGCATGAAACAGAGTGAATGCATGCAAATAATGAAGTATTAGTATTCGTATA
AGTGAGCGAAATCTTATAAAGGCTTTGTCCTGCGAAAGCGTCAACATGCATAACCCTAGAGTAACGTATTGGAAAACGCA
GAAGTTCAATGGAACACCAAGGCTCGCAAGAAAATTAGCAGTTGGTCAAAAGTGGACTGGTCAAGCTTACGTATGTTTGT
ACCTCGGACATGACACGCTGCTCGACGGAACGCACCATGGGAGGCGCTTGCCAGCGAGTAGATCTTCTTGATAACGGCTG
GATATCAATATCTTCTCGACCAGATACTGCATGTTTTATACTGCAAGTGGTAATCTGTAGCATTGTATGTACAAAGGAAA
GGTATATGCTATTAATCTATATATGCATTTTCCGAGGAATCAGTTGAGTATAACGGTAAGGACGCTCTTGTCTCAAACAC
CCAGCTAGAGCATAGCGTCCATTGCTGTGAGTGAACCGGACTACTGCTTGGTTGTATTCCGCAATGTTATGGCTTGGTTC
AGCGGCGTCGTTGCTCGTGATACTTATATAGAGGCTACTGCAACCATACCGTATTTAATTAGTTCAACTGCCCAACCAGA
CTGCCGGAATAACTAATTGGGACAAAGGAAAACGCTTAATTGCAGCATGAAGGGCGAAAAGACTGCAATGCTATCAATCC
TGTATCGCTATAAATTATCATGTGCTGGACGTGGTTGTACAAAGGCAATACAGTTGGGGCATCAGCAGCCGGACCAGATC
TGTAAATCTGCCTAAATGTCGCGGGCATCGTCACCCATCAAATGTCCGCTTCACAACCGGATGCCTTATTGAAGATCTTT
AAATTCATGCAGTTACATGCAACAAACTATTCTGAAATCGTATAACGTCCGATATCGGTGCTTGATTTAAACGCTACTGT
GTCCATGTCCGCCAGCCATAGAGCCTGCGAAGTGAGGATGCCGGTGCCTGCGACGAAGTAGGACATGGGGCACGGACGCT
TCACGGAAACATTAAGCGCAGCGCAATCTTACATGCCTACTTTTTCCTCGTCCCGGAGTCTGTATTGATGTCGCCGATTG
GTGGGGTCCATGATTGACGTGGGCCAGCATCGTTATGGGAATAAACGCTCTCTTCCGGTTTGTGGTGTAGCAGTGTCCAT
CCGGTATGCCATTGCGGCTCTGCCTTCATTACAGCATGCATATGCGTATTCCTTCACCTTGAAGGCGCCGTTGCTTATCA
GCGTATCTATCATACAACAGGAACGCTCGTGACCACAGTGGCCGTAAGCAATGCTGCCATTAGCCACCGAATCGGAGCGA
CACCTTTAAGGACGATACCAGAAGGTTGCAACATATGATGGTGATCACCGCGTTTTGAACTTGCGGTCTGGCTTCCCGAC
ATAACCTAATGGATCGACGCAATTTGCGCAAAAGCAATGGATTCCCGCCGGTTGAGTCACGACCTTGGTCGAGCATCTCC
TCCGGGGCGGTAGAAATAATCGAAGTAAATCTCCTCCTCGTATGAAGAAGTCCCCGAGTCGACAGTTTGGGAGATCATCA
TGCCGGAATCACCGGAACAGGCTTAAGGTGGTGTGGCTATAGCTTCGTTCAGGACCGTAAGGACCGGTTATGTGGAAGGC
TCCGGGCAGAGATTCAGCGATAGGATGGATCGCACATTCAATACGCATGTGCGTCAGGCCTCCATATTCGCCCCTGACGC
CAGGCTAAATATAAGACGCCGGTCATCCGTATGTACGCAGTAATATGAGGTTGTGTAACGGAATTTTATTGACCGGTTAA
TGTTTAGTGTGCTTGTTCGGATAATATGAAATTGTTTAGGAACTGATTGTAGGCTTACTAGTAGGAAGAACTTTTCGGTT
CATAGGGCCTTTAGTCAGTTCTGGAACCAGGACTAAAGATCATTAATACCTAACCCTTTAGTCGGTTCTTGCGAACCGCG
GGACTAAAACCATCCACAATGGCCGGTGCGGGAAGACGCACCAGGCAGGAAGACCTTTTGGTCCCGGATGGTGCCATAAC
CGGGACCAATAAGGCATCCGCAACGACGCACGGGCTACGAAGGTTTTGTTTTAAAAGGGGAAGGTTTGGCGGTTTTGGGG
GGGTTAATTTGGAGTGTTTCATATATTATTGTTATTAGCAATTAATAGAAGTGTCTCTTATCTCCGTGTGGTCGACGCGT
ACTGCAATAGGACTGAACACGCTTAACTGGTAATCAAATGAAACAGGAATCGTCATGAACACATATGCATACAGAAGTGA
TATCAACTTCTCCGAATAATGGTCGGACAACAAGTTCTCATTATATCTATCCGACACTACCGGCTACATATACAAATAAT
TATCTCTTACAATCTCTAATTTATGTTATTGTGAACGCTGAAGTCCCATCAATGATACGTTTCAGCGTCGTGGTCCAGGA
AGAATGCCGCCAATTCCTCTTGAATTCCTCGCATACGATCTTCGCTAGGAGTTGATCGCTTCGAAAAATCTAATTTGAAG
GGTCAATGCAATAATGAATAAATGAAATAACAAATGATGGTAATAAAATAAATTATGAATATTGTACTTCGCGTGTTCTT
CAGTGTACGCTCACCGTTATGTCGATAGCGAGGATGGACTCACCAAACGTAGTATCCACATTAATTATTCCCGGGTTGCT
ATACAACCATTTTACACAAGAAATAGAGGTCAATCAAACTGATAAGCAAGCATGCTAAATGGTATTGATCAAACTAACGC
CGAATCGCTAGGAGATGCGCGGAACAATGCTACTATAGTACTTATAGATTATTAAATTACGCTTCAGTTCGGCAGTCCCG
GGGCTTTGAATTAATTTTTCTCCAAACCCTGCCGAACAAAACAATTACTTGATTTCAGGAAATGAACAAAGTTGCTGATA
TGGTGGATAATGATCGATTTAACTTACTTCTGGTACATTTGGTCATCGATTCATAGTCTGGGATCTTTTCGTCTCGAGTC
TGGGCTGATTTACTCCCGATAAAGCTTGTCATATAGTGGAAGCTGTGCGTACGTATAAGTCATCAATTGATATAACACGG
ACAATAAGAACCGAATAGACAGTGCTCATGAGTTGTAAAGGAAAAAAATTATTATATCTTTGTTTTTGATTTAATACCAA
CGATCATGTAAGTTGGCCTCGGCTAACTGGGATGTTTTCAATATGTCATCTATGATTTAATACCAACGATCGTACAACCC
TTTTGCTTCGATCATCTGTGCGATCGAACTTCAGCTTCTCCTTTTGACTTTCGCGTGCGTCCTTGCATCGACTTCTGATA
CGGCGGAGATCATCATCATCGGGCACTGGTTCCTCTTGATCTTCAGCAATATGGCATCATTGGGCATCTGGTTCCTCGAT
TCTTCAGCAATACCGTTGCAGCATCGTATTCAGGGGCATAGTTGTCATCGTCCTCTTCAGCTATTTAATGATCTTCCATC
GTAATACCGACTATCCGTTAACATCGTCAGGCATTATGGTGAAATCGCTATGCAAAAGCAGGTGGGCGTGAAGGATTTTC
CGGTCGGAAGTAAGACTTCGTATTCCACATGTAGGGGCATGGACAACAAAACCATTCGCCTCAGCCGCTTCGAAATCACG
TACGCCCTTAATGTACTCCGGGGTGTGTCTGTCACCGTACATCCATTGCCAGTTCATCTGCGTGCGTATATATCAATTAA
GTGTCAAAACCATTACAAGAACATCATGAATAGATAATTAAGTGACCAAATTAATAGAAGTTCATCATCATTAGAACTCC
AAAGTAATATGGATATCATCTAATATATGGCTCTCCAGAGCATCTAATTAGTCAACCATACGTTGAGCTAATAACCAAAA
CAGTTCAATGCCCGAAACAAATGCGATCATAATCGCAGCCAAAGGTAACAATTGATCAACGGCATAATGATGAAGCTATC
ATTATGAAGATGACATTTTCAATCTTTCTGATATTTCAAGCGCATTGCATCCATCTTGATCTTACCTTCGATCATCGACA
TCCGCAACATGCAACTCAATATCATCTTCTCCTCCTCAATTTTTTTTATTTTTTCCTTCAGAAGTAATTGTTTTCTTCTT
CAGCTTCGTTAACCTCTCGACAATGAGATGGCGGTTGGAATTTCCGGTGAGAATCATGTCACGCTTCGGTCGATATTTTG
ATAATAAATAATAAATGAATCAAATAGTTATCAAAATAATATATACCACATCTGAATCATGAACAGGACGAATACAGGGC
GGATACCAAACCATCAACATATGTAATAAGAAGGAATAAAATGGTAAAAGAAAATAAGGCAAGTATCTATCTAAAGTAAA
ATTGTTGCTCAAAGAAGATAGAACAAGAGGCTCACCACGGTGGTATACGGCGACGAGATCGGAGGCACCATTCGAAGTTC
AAAATAAATCGAACCATTGTATATATGTGCATAAAGAACAACTCTGATTTTGGGAACTTTAATTGAGTCCAGCATCCCGC
CCAGATATATACTAAAATATGGTTTTGACCATTTTATTGAAATAATAACTTTATAAATGTAGAATGAACATTTTATAAAA
TATATGATGACCTTTTTTTAATAGTTATTGATTTTTGTTCGTAAGATATTCTGAAAATACACCAATAGACATTTCTTAAT
GCACGATGAACATAATATGATGTAGAATTTTAATTCATTCTAGCAGCTTTCATATGCGATGAATAATTAATACAATGAAC
TGTTTTAAATACAGTAACAACAAACCCATTGTTGAGATCGTCGTTACATGTAGCTAGTAACATGCGTTCATATGAAAAAT
TGAAAATACGTAGTGGAAGATATTAGTTATATCTCATATAAATGGCTTGGTTAAGATGAAACTTTGCTTGTTTGTCGTCC
TGCTTCTTAATATACTACTATGGTAAAATTAGCTTCGTTTCATCGCGACGAGGAGTTGAGGACACCGAGGATTAACACCA
GTAGCCATTATAATCACCAACACGGCGAAGGATATGATGGCATGGATTCTTATCACTGGTCGTTCTTGGCAGCGTCATAT
GTATGTAACAACGTTCCATATCATATACCGTGTGCCTCCGCGATCAAAAGGATATCGACGTATGGCATTGAACCCGTCAT
GTATCGGAAGGGCATTGGCTGGTCGTCGCCATGGAGCTTGCGCGCGCCAGGGGACTGAACCTTGTCCTCGTCGGCAAATG
ATCCGGCAAAATAAATGACATCTCCGAGACGATAACCAGGGGCCGCTCCCGCAATTACCAGACCAAGACTGTACTCTTCG
ACCTGTCATCTCACCACCGCCGAAGTGAAACAAACGCATAACGATACCATCGTCCATTCCGTAATATTTAAGCTAAGCGT
GATCATTTTGGCGAATTGAAGGCGATCTTCAACGCAACAACGAACCGTCGGAAGTTGGACGTTCGGACTTAACAATTGAT
AACCGCCAGGCGATGCTGAACCAACGGTGTTCCTGCAAAGACGACGATGGAGGCATGTGGATATGATGCGAATTTGAACC
TGCTGGCAGCGCTGACCGAAGAGGTGACGGCGACGCGATGATTCCCAACATGGTGAATCGCGGGAGAACTGTGGTCAGCA
GGCTCCGGCTTCGTCGAGGCCATCCCATCACTTATCTGCACGATGTATACCAACTGAAACGGTAGCTAGAACAAATAGCT
AGGTACCCTGCTTATACATACATCTTAACCAATCAATGACCTTGACTGCTCATGTTGTTCAATGATCGTGCATTCATTAT
CATCGGTTCTCGAAATGTCTTCGTTGAGTATGAACGCAAAGATCGATGATGCAATGCAGTGAAGTAAACTCACCGCCCAT
AATCTATACTATATATGTTACTCACCATTCTGAGAGTCTTTGGTAGGACCGACAGCCACGAGCCCGTATATATTAACGAT
CGACGAATCATAGTACCGTTCTTCTTCGTGGATGGCATGGCGTCCAAAAGATTCGCCGAGGCGGCGTTTTACGTATACAT
TATTCAGCATGAACGCCTACGCCCGCGCGGCAGTGCGCTGGATGGACACGGCCCATAGCGCCGTGCCCAACTTCCGACAC
CAGATAATGTAGTTCTTTGCGGAATTGCGCCTGACAAGATGGAATCTGCGTGATCGCCTATGGCAAAGAAATGAGTTACA
GATCAACAGGATGCTTTGGCGAAGATTGTGCCTGTAAAGCAAAGGTGGACGTGCGTATATGACTGTGTTTGCCAGATCAA
TTATTGCGTAAAACGCTTATCTACTACCTCCGGGTAGAATATAACCGATAACATGATTTAAGTCATGATCATATACTCTC
TACTATTAAAGTCGATGGCGTTTACTCCTGCGAAGTTAATCCTCCCCACCTATTTTTTCATATCGTACCGATATATTTAA
ACCCGAGGTTTTAGCCTATGCCCTATTTAAAATAATTTTATTGTTGAGTATAATGTTTATTAAAGTATAGGATACACTAG
GATTTAATTTCTGCCTTGTCTTGTACTTCAAGTTGATCATTGTACTCATATATATATATATATATATATATATATATATA
TATATATATATATATATATGATCGCATAGCTAAGCAATATCAACGATTACACCAATCTCTCTCCATTCTAATATGGTATC
AATTAATCTCATTAAATGCATATGCCGCCCTTCCGCCGCGCCGCTTGGTCAGTCGTTCATCGCGATCGTCACGGGGCAGG
CAACCCGTACCGGTTAAATCCGCGGATCGATGATTGATAGGCTGCAATAGAATCTTTTCTTGATATGTTGATTGGGGTTT
TCTCTCTCGCCGATCGGTTGATCGGTGTTCTTTCGTTTTCCGATCTATAGATCGATTCGTCGCCCGTCGCCATTCGTCAT
CTAGAACGCGAAAAGCTCTACTTCGCCCTCGATGGACAACATCGACATCTTCGACTGTGCGGCTTCACCATCGACCTCGC
GCCAAATCGTCGTGGATTCTTCACGAATACACCATTACGCGCTGCCGCTGCATCGCCATTCGACGTAACCGGCGTATTGC
GGTCGACCACTATCTCCAGGCCGTCTGCTCCCCGGAGCCGTCCCGTGGCTGCACCGACCTTCGCACTTTGCCGTTGCGTC
ATATCCGGGTCGTAGCAAAGAAGGTAGCGCGGTCATACCACCATACAGATAACTATACATTGCCCCGATACCGCCCTCTG
TTATGCGTCGCCCATTCGAGCCGTAGCGCCGCGGCATGCGGTCCACTTCGCCGTTCACGCTGTTGACCTCTGTGAAGTGC
GCCGCCACCCTCTGATAGAACGCCACCGTCTGCAGATGTTCGTCGCTGTCGAGGTTCTTCTTCGAACACCGCTCTATTAT
TGCCGCCGCCTCCTCGAATATGCGTCGCCGCTCTTCTCCCGGTCCACCGCGACTAGCTCCACCGGCCACCTCGGCTCGAA
CTCGTCATGGCGTCCTGGCAGCCTGCCTCGACCACGACCTCCGCTGCCTGCTCGGGTGCCTCGACAACTGAGGGCTATGA
GCAACCTCGTGGTTTCGCGCCATGCCTTGACTTCCGCGATGCATCGACCGTTATGACTGTGGAGATTGTCCTCGGCACCT
TCGGATTCTTCTCTGGTCTGGCAATGTAGCGTCGTTACCGTTGGGGGGGGATGTTGGAGTATGTCGTTTGATAGGAAGTA
TGGATGAACTAGGATTTGTTTCTGCTTGTCTTGTACTTCAGTTGATCATTGTGCTCATAATGTATGCCCACAGGCTCAAA
CAACACAATCCAACGATTCCCGCAATCTCTCCTTCCTGGCTGTTATCTGCCAATGTGAATCGAAGTCTTCAGTATGTTGG
TAAAGTGTGTTAGCTAAACAACCATTGGCTAGAAATGGTGCAATCCCAATGGTGTTACGTAGTGAACAAGATCATACATT
TAGTTCGTTTTGACGATATGGAGAGCAAGTTTGTTTATGTGTTCATTTGTACGTTCTCGAGCAACATCATCGTGATCTGA
ATTCGCAGCACGCGCGGTATATATCAGATGAGATGGTGGAAGCCTTTGATATCATTACGCCGTTGTCATGCAGTTCGTCG
TGTGTGCGTATACGCATGTGCGTTGATATGTGTCCTTGAATTATATACGGCATGCTGCTCCATATATACGGGAATTGAAA
TGTTGTCGTCGGCACCTATCGAGACAGTGATTAGAAATGTTAATTTTACCAGAAAACAAATTGTCGTCGGGTTAAATATT
GCCGTCGGTAACAGCGTTCAAACGCGTCTCCTCGTTGGTGTGTTAGATATATGTAGTAGTGGGCCCCGGATGACGGCAAC
TGGTGGAGACCAAGTGGCGTATGTAGCTAATATCTTCGCAGTTGCTGGTACCGATGTGAATCTTCGTAAGGTTTCAGTTG
CAGGTTTTCGGTTATCCAGTTCGATAATGACACGGATCAAACTTTTGGTATTTAAAGTAATAGTTGAAGGTGCAATTTGA
TCATATTGCAGGAGCTAGTTGTGAAATTTCATTGAAGTTACAATTAACAATCCACTATCCCAGTTCAATAATTTTGATTC
AATTAATTAAGTGGTTAGTGTGCTTCATTACATATAAATATCGTTGATTTTAGCGATATACTATCCTTTCACGTATAGGA
CAACGGGCAGGCAGATCATGCTCGGTATTAGTTGACCTTCCATCGGCTAATAGGGAAATTAACTAAAAATGCGTAACTTG
TAATCCAGGAATTTACTAAAATGATAAATGTTTATCCTAATTAGTTATTAATTGCATTGATCGTCATATTAAGGACATAG
GTAACACATTAAACTTGAGAACAAGACCATACCAAGAATGGTAAATGGCACAACGCAAGTGGTAACATCCAATACCCTCC
TAGCTAAAACCAACCATTGGCTGCCAAAATGATTGATCTCCAATGGTATTCAAATAAACAAGATCTTATATTTCATTCTT
TTGACTTGATATGGAGAAACAGTTTGTTTATTATTGGTGTGGTCGTGTTCTCTCCAGTCGCATCAGCATCAATGATCTAG
GGTTTTGTGCGCAATACACTTACACATCAAGATAGAGATAGGTGACATTCACATCCTAGATATGAAGCACCTACGTATCC
CTTGTAGTTGCATCATTATTTCCATGTAATATACTCCATGTATGAAAGAGCTAAGGTTGTTATCACATCTATAAAATAAT
TAATTAAATATAGTATTGGGCAAAAAAATAGGTTGTGTCATCATCGATTATTGTGCCTACATCCAAGACGATAAACGCAT
CTCCTCGCGGAATTTTAACGACCAGGTAATGGCGAAGTAGTAGGTCCGCAGACAGGAACAAAATATTGAAAATGACGAAA
ACTGGTCGAGATGGCATTTTCTAGCATGGCTAATATCTTCGTAGTTGCTAGTTGAATCGGTCTAATGAATATGATACGCT
GTTGGCCGAATTTTGTGAAGTTTCAGCGGTAATAACAGAATATCTAGTTCGATAATGACGAACCAATATTTTCAATTAAT
TAGCTAGTTGAGAATTGTACGTCATTATGTACCATCAAGTTGATAGGATGTACTCTATCCTTTCGAATTTATTAGATGAT
GGATATAAGCAAGTCATATTCACTCTTATTAGGCAGCCATTATCGAGTCGCGTCAAAACAGCTGCCATTCCATCGATAAT
AGTATAAAGAATCGATAACAAAATGATGCATGCATTAATCTAGAATTTACTATGATGATATAAATGTTATCCAAACCCGC
GTCGCTCGCGATTTAATGAAGAAATATACATATATGTTGTAGTCATCATTATTGCTGTTGTCCTAATGTTAATTTTATAT
ATGTTACGAGTCATATAGGATCTCCGTGTCGTACAGGGTAAATGTTGTTATTTACCAAGGACGAGTAGTTAGAAATATCT
TATTTACAAAATTGTGTTGCTTACATCACTTGTATTAAATCGCAGAACGGTCGATGCATCATCATCGTTCGTGATAGATG
TGGCGATAATGAGTGGTTTCACACGGACGAGAACCGTGTGAAAGCTGACGATAACATATTATTCACAACAGGTGAATACG
ATTATTAGTAGTAACATGTGACTAATATCTTTGCAATTGCTAGTTGCATGGAGGCGAATTTCGGAAGTTTTAGTGGCGGT
CTTCCGAACATCCAAGTTCAATAAATGACACACACCAAAATTCCAATTGCCAAATTAACTTTAGAGGTGAACTTCCATTA
TGTACGAATGCTCGTTTTTATTTAGGACGTACTCTGTTCTTTGAATTTATTAGTGCGACGGACGTGTGAGTCATATTCGT
GTATTAGGCCAGCGATAATCATGTCACGGCGCTAAGCTGCGCCATTCGATCATTAACAAATTGCTACAAGGATATAATCA
AGTATTAATATGATAAAAGAAATATTTATCTAATGAATTATCACCTGAAATTGGTCATCAATTGCCGATCGCCTTCCGTG
AACAGTAGGTAACACAGTGAGCGAGGAATTAAAAGATCATTCTCAAAATGCAAAATACTTTCGTCACACCAGATATTTAT
ATCCAGTACCCTACTAGCTAAAAGCAATATTAGCTGCAAAAAGTTTGCGGATATCAATGGTGTTACGTACAAAACAAGTT
CTTACATTTAGTGTGATGTTGTATACATATGGTAATTTTGATAGATGAATTTACTTTTAACCATATGGCATGCTACTCCA
TAGGTATAGAATATAGTTGATAAAATTATGGCTGATAGATGTATGGACGACGTGTGATATAGGTAAAGGAACTGTAAAAG
CGTCTCGGTTGTACAGTTTGCGGAATTGAAAACAGATGGCAAAATGATGACAGCTCACATAGACACTGTGTAGTAACGTG
AGGCAATAATAACTGCAGGTGCTGCTAATTACCAGACAATTTCGTCGGAGTTAGAAATTGAAACGGATATCACACTTTGA
TAGCATGGACAAAATTTTTTCCGGTAATTTCATGAAGGTCAAGTGTAAACCTAGAATATCATGATAATGGCACATGCAAA
AAAATTTTCAATCAATTAAACAGTTTAGAACAGTGGTTATGAAGGATGCCTGGTTTTATTTTCGGACGTGCTCAGTCGTT
TGGTTATATTAGGCCAGCGAGCAAGCGGAGTCGTATCATCTTATTGGTCGATCATCTAGATGCGTTAGTTCTTCTACGTT
CCATTGACTAATTTATCTACAACCGCAGGATGGATGAGTGTAATCCAAAATTTACTATGATCGTGTAAATAATTGTTCCA
TGGATCGATTGAGCAACAAAGGTAATAAATTTAGCTTGTGGAATAAGGGCCAGCCTATCAAAAACTAAAAGATAAATAAA
TCGTTATGGTGAGTACTTAACAAGTTTTACATTTAATGAATCTTGATGGGGAAGATCTGTTATTTATTTGGTTAGGATTT
CTCTCGGTCGTCATCATCCTTGATATAGGGTTGGTGCAACTTAACAAAGTATGCATCAATTTTAGAAGGTGGGTGACATT
TGATAGATCCTACATATGTAGGAAGCAACATACATATCTGTTGTAGTTACATCATTATTACTGTTGTATGCTGCATATAT
GATATATGTGGCAAATCATATGGCGTGGTACTCATATAAGAACGAAGCTAGTTTGTTATCTACACTATAGGACGATGGAG
TAGAAATATATAATTTGGTTATTGTTTTCAGTTGGATCGTATTGCCCCAAATCGGTAGGGACTGTCAAACGTACTCGTTG
GTCAGGAGATGTGGCGAAATGCTGTCCTTGTTCTGAGTAGGCCCCGTAATCAAGTCATGTCATAGCTGCCGTTAATCGAC
AACAGATGGAAATTGATTACAAAATGATCCATGTGTGTGATCTATAATTTTATGATGATAGATAATACTCCGGCGGATTA
TCAGCACAAGTCTACAATTTCACCAATCGCCTATTGTGGACGTAAGGAGTAACCCGGTAAACGAGGAAAATACGCTTCTC
AAATGCAAATTCCATGAGGTATACATATCCTCAATACCACTCCTATTCAAGCGCAACCATTGGCGACAAAAGTTGCCGAT
ATCAATTGTCACGACGCATAGAACAAGTTCTTGCATTTAGTATGACACCTATGCCCTCGGCTGGCAATTTGACAGATGGT
GTGGGAATCATATGTGTGGTATTCGTGAACACAGAGACGCCAGGTTGATATCCTCACCAGTGGAAATTAATTAAGTGTAT
TTCATAAATAAAACTGACTTTGTCCGTGGACGGTGTACGCCATAATCATTTCAAGGAGTCGAGCGTGTCTCATCATTGAG
TGTAGTTCATGTGGCAGTAGTGAGTCCATGAATATGGAAGCAAGTGAAGAACAATTGAAACAAAATGATGACAGCTCGCA
GATGGTGCGTAGTAGTATGTAACTAATATCTTCACAGGTGTTGGTTAGCAGTGAAAAGAGGCCCTATTGAAGGCTCACTG
GCAGCCTACTAATATCTGGTTGATAATCGCTCAGTAAATTTGTTTCTAATGAATTAAGAAGTAGTTAAGAAGGAGGACTT
CTGTTCTGTAGCATCCTAGTTTTATTTGGGATGTACTCTGTCTTTGGAATATATTAGGCCAATGAGCAAGCGACACATTC
TTTCTTATTACAACGTTTCAATCGAGTCACATTGCTCAGTTGTTGTTTAAAATCAAACGCGTAAAGGCAAAATTAATTCA
AAAGGATGGATACGTGAGAATCAAATTTACTATGAAGACAAAATAATTATCAATGGATTATTTCAACGGATTTGCATGGA
TCGTCTGTTGTGGACAACAAGGTAACAGAATTTAACCCGAACGAGGACCCTTCTCCAAATGCAAACAGCCACGAAACAGA
TGTAACATCCCATACTCTCTTGCTAATTCAACCATTGGTTGCTGCAAATTAGTGGCAGATTATAACGGTATTAAATTATA
CTAAACAAGTTTGTTTACGTGTTGATTTGGTAAAGTTCTCTCAGTTGTCATCATCATCGAGATAATTTTTCGATGGAACC
AATCATGCATCAGAACCTTGAGAGACAAGTGAACTTTGATGGATGATACTATCTTGGAAGAAATATACATATATGTTGTT
GTTGTTGTATCGTATTGTTGTATGCCCTCATGTGTATTTTTATTATATATATGGCGGAATCGTATGGCATGCTACTCCGC
ATAATCACAGAGCTAACGTTATTATCTACCTATATAGGACAATTAGAAATATATTATTTCACAAAAGAATTTGTTCTATT
GTCCCGTCAATTGTGTTACTTTAATTCGGAATGGACAGTCAAATGTGTCTCGTTGTTGGTGCAGTAGATGTGCCAAATAA
GTTGAAGTCCTGAAATGAGGAACCATGTGTATTTGTTTTCTTTATGACGACAACGGAAATGATGATGTAGTAGCATGAAG
ACTAATATTTCTGTAGTTATGATTGCGAGGACAATTCCTGAAGTTTTCAGTGGCAGACTTCAGTATCTATTTCAACAATG
ATGCGAAAGTTTTCTGCAGATTATCAGTGCACTTCCATTATGTACCATCCCTCGTTTACTTGGCATGTATATCCTTTCGA
TTTTGTTAGGCCAACTTGGAAAACGAGTCATATTCCTTCTTATTAGGCCACCGTTATCAAGTCATGTCGCTCAGCTTCCA
GAATTTACTCTGGTGATAGAAATATTTATCCGGTTGATTGTCTCTAAATTCATTACCTCCGATCGCCTATAGTGGACAGA
AATTAACATAAAGCTTTAGGGGTGAAATACCCTTCTCCAAAATTCAAAATGAATTGTGAAGATGTAAGATCTATATGCCT
AGCTAAAAGCAACCATTGACTGCAATTTTTTTTTTTTGGATATCCATTTGAACCTACAGGGTATAAGCATGATGTAGTAG
GCCTCATGTTTAATTTGATAGATGGTGGAATCATATACATGCTACTCTATGAATGAAGTGGTTGATATGTTCGACTATAG
ATATATTAGTAACGAGTGCTGAGTCGCATTAGAGTTGTTAAGGTCTAAAAGAGGAAAGGGGTGGAAGGAACAACAGCTAT
GTTTCGCTCGGTTACGAAATCAAGATTATCAATCCAGTAAGGAAACTTCCAATATAAGAAAGGTAAATATCACCTACTGG
CAAAAGATACAAACTTAACTTGTGAAGGTTATCGGGAACCATGCTTCCTAGTTACAAGATTAAAACTAAATATTAGAGAT
GGTTAGTGAGTAAAATAGCATGACAAAATAAAAATATGATTTTTTAGACAATTTATAATATATAATATTCTCGAGGGATA
GGTTCATAGTGGCATCTCTTTCGAAAACAACAAATGTATGGTATGAAATTTACAGTTGGGCAATTGACCAAATTACCTTT
ATTCATGACTATGATCATTAATACACATTATGTCACCAACGATAAGTAGGTCATTAATCCAAACCATCTACTAATAATAC
TCCACCCCAAAACCGTTATCTAGCATGCATCTCAAGGTATTATGTTTATGAGAAAAGTATTTGCCGCAAACAAAAATCAT
AATTTAGACAGGAAGAGTCAATCAATATGACAAAATCCCGTCGTTTTATCCTTGAGTAAGCAACACTACAATACGTGCTT
TGTCGTATTGTCATTATGTATAATTTTACGTCCAGATTGAACACTACAAGCTCAAGTCCTAGAAGAAAAATCGTTGAACT
TGGCCAAGATGAACTATATCGGAAATGTAAAACTAATTAAGTATGCTTAGCAAAACCTCAAAATATTCCAGTTAATTCTG
AATAAAACAATCTGATCATAAAGTGACAGTCATGTGTAAGAGAAATGCACCAAAAGTACATCTTATTGATCGATCAAGAA
CGAGCATGGTATTGATGACAAAAAAAAAGAGAATGAGAGCCATCTAGCTACCAGTATGGACTCCTGTCAATGTAATGGAA
CAACTCACACATGGTCATGGAGGTAACAAGGATTATGAATGAAACAATGGCTTTCTCTCCGGAACAGGCCTCCAAATAGG
ATATTTGCGGGTAGGAGCAGTGTGAGCAAATTCTTGAAAATACGTGAGGTTTTAGTATTTACATTGATTTATCACCGGTG
GAAGAATTGGACTAAGGCAGGGCAGGTGTGCCCCACACAGCCAAATGGTGTGCTACATAGTCCGTGTCGGTCACCCATGT
GGTCCTGCGCTCGTCTCCAAATCCCAGAAGCTTAGTGTGTTCTTGTTTAAAAAATCGTATTGAATCAGCAACTAATTTTA
ACCTCCATGAATAATGATTTCTTGTGAAACAAAAAAAAAAAAAGCAGAAAAAGAAGGAACTGGCACTGGTACTAAATTAA
TAGGATTTGATCCATAAAAAAAACAATATAACTACTAAAGAAATATTTATAAAATTAATAATATAATAGCGATAAAATCA
AAGTATAGGCCGTTTGAAGTGTATCAGCATCCCAAGTTCTGGTATACTCGTCGTGGGTAGTGAATGATAAACAAAGATAT
TTTTTAGATGTTTATTGCTGCCAAACATAATCATTATCAGAGTGCAATCAAAATTGATCTATATTTTAATCAACAACATA
ATCGTCATCATGAAATTCTGAATAGGAATTTTTTTAATCCAAAGCGACAATCTATGACGACAATAAACAAGTAACATCAA
AATGTGTAAACAAAAAATCGCTATTGATTTTCAAGGAATAATGTTTTATGTAATACCAATCAATACTCTATTTCATATCA
TGATACAATCAATGAGGATTTGTCTTATTCAAACATTTATCATACACAACCGAGTTTCAGTCAAACAATTAATATTTATG
ATGAATCTTTTCAACTACTTAGCACTTTGTTCAATGACGAACTTACAGAAGTGGTCTTATATGATGGCAAATAGAATGAG
TTTATAAGAAGACATAAATAAGAACGACTGTCATCAATGCGGTGATCATTGTTAACAATTGAGGTCCTTACAATCGAGCA
TTACTATGAGGATATGGTGTCATTAAGAACAGATATGATCAACAAGGTGTGAAGCTATCTAATGTTACTAACTTGGTACG
GATCAAACTTGCTTACGCATGACGACATCAAGCATTTGAAAGCTCGTCGACGTAATATACGAGCCAATTTATGTAATGTA
AAAAATCTACTTATATGAAATGAATAATATGAAAACTCTATATTTGAAATACATGAATTGCTACTTTGAAGTATGAAATT
ATTGTATAAAGGATAGCATAGTGCATATCACTCTCTCTTTTCTCTTTTATTTTCTTCCTCTTTCTGGTGGGCTCTTTGAT
GACCTTTCTTGGTGCGGTAGATGTGTAGTAGTGAATCAATAGACGAGGAACCACCGAAAGCTGACACCGGCATGATGAAA
CTGGCAAAATAATGTAGCAGCATATGGCGAATATCTTCGGCGCTCCTGGTTGCAGAGGCCAATTTTCATGAAATTTCAGT
GGCAGCCTTCGAACGACCTTCACTAATGACAGAAACCAAACTTTTGCAATTAATTAAGTCGTTGAGAGGTGCTTTCATTA
TGCCCATCCCTCGCTTCAATTGCAACGCATTCTATCCTTTCAGAGTTGATTAGGCCATTGGACAAGCGAGTCGTATTAGC
TCTTATGAAGCTGTCATAATCGGTGTCTCTCAACTGCCATTCCATTGACTAATGAACAGAAATGGTTACAAAGAGATTAT
CACACGTAATAGTATCCTATGGATTATATTGAAAAAATTCATCAATTTGAACCGATTGCATGTGTGGACAACAATGTAAC
CCACATTAGTCTTGAGGAACCGATACCCTTCTCCAAATGCAAAATTCCTGTGACGTAGATACCAACATCCAGTACTATAG
TTAAAAGAAACGTACTGAAAAGTTCTGACATTAGTATGATACCGTATGCTTATAATAGTAGCAATTTGACAGATGGTGTG
GAATCATATGGCATGGTAGTCCATTGATAAAAGAGAGACCTAGGGTTGATATCTTTCCACCTATTAGGACATTCATTAAA
GAGGATTGTATTTCGTCACTAAAAGCTTATGAAGTTTGTCGTCGGATACGTGCGTCATATTAGTAGGAACTATCAAACGT
ATACTCCTCGTTGGTGGAATTCATGTGGCGAAGAAGTGATCCTACTGAACATGGAAGCGGTAAAACAAGTGGCGAAAATG
ACAGCAACTCTCCCGGAGACAGTTATTATTGTGGCATGTAATAATATGTTGCAAGTGTTAGTTGGAAGGGTAATTTCATG
AAGTTCCAGTGGCAGCGAATATCGCACTTTAATTTGATAATGGCATGGACCAGGAATTTTCCTAATCTATTTGGTGCGAA
ATTGGACTTCTATTATAGCCTGCATCACTAGTTTTATTAATAATGACGCACTCTGTCCTTTCAAATATATTAGGACGAAC
AAGCGAGTCACGATTCGGGAATTTTATTTGATCGCTATCATCAGAATCATGTTGCTTAGCTGCCGTCGGCTAATAAGGGA
ATTTAATTACAAGGATGAATGCGGTATTCAAAATTTACTATGACGGTGAAATAATTATCAGTGGATTATCACCACAAATT
CGTGCCTCTGCATCGGATCGTCGGACAACAAGGTAACCATTAATATCGACAAGAATATGTCAAAATGCCAAAGTCCCCGT
GATGCAGATGTATCCATCTTCTCGTCTAAATCGTCCGTCGTGGAAAAGAATCTAATCTCCAATGTTGGGTACATACTAAT
TTAGCTTGCAACAAGTTATTGCATTTGGATTCCTTATTGATATGGAGATAAGTCTATTTACGTGTTGATTTGGTCAGGGT
TTCTCGGTCATCATCATCATTGATATAGGGTTCGTGGAAGCACATGTACGAATCAATAATATAAAAATGGAGACATTTGA
TAAGATCATTATATGTATGCCATCATGTAATTTGAGACCTAAAGTTCATATCCACCAGAACAGGGTGACGTCTCAACAAT
CTATATTCATAATTGTATATCAATGTTCAATATTTCATATGCTTTATAATGCAACTTTAAAATTATTTTAAGGAACTAAC
CTATATTTAGTAGTTGGAGTGCACTTTCATATTTTAATCAACAACATAATCATTTTCATCATGGATGAACACAGGAATTT
TTTAATCAACAACAATCTATAGTTGATAATAATAGTAATAAAATAATAAAATCATATGATTTTCGGAATAATGTTTTTAT
GTACCGAAATCAATACTCTATTTCATCATGTCCCCAATCAATCCGAAAGTTGTCATATTCAAACATTTTATCATAGACAA
CCTAGAGTTCAGTCAAACAATTAAATATTTATGATGAACCTTTCAACTATAGCGCTGTTCAATGATGAACTACAAAGTGG
TATTAGCATATGATGGCAAATAAGAATGATGCTGAGGATTTATAAGATAAAATAGAACATTGTCATCAATGCGGTTGATC
ATTAGCAATTGAGGTCATACAATCGGTATTACTATGAGGATTAGATGGATTGTCGTGAAACAGATACTAGAAGATAGTGT
AAAACTCTCTAATGTTACTAACTTGAATTTGCCGAATCAAACTTGCTTACTCATGACGACATCAAGCATTTGAAAGCTCG
TCGACGGAATATACGAGCCAATTTATGTAATGTAAAAAATCCTATAGCATATGAAATGAATAATATGAAAACTCTATATT
TAGGTAGATGGTGCTACTTTGAAGTATGAAGGTGTGTATCAGGATGATATAGTGTGCCTCTCCTCCCTTCTTTTCTCTTT
TTATTTTTTTCTTCCTCTTTTCTGGTGAGCTCTTTGACCATTCTTGGTGCAGTAGATGTGGCGAAGTGAGTAGATCAACA
AAGGAGAATATAATGACCAGCATGACCAGTGGCAAAGAAATTAAATGGCAGCATATGGCGAATATCTTCCTGACTACTGC
TAGTTCCTACAGAGTAATTTCATGTGAAATTTGGTGGCCTTCGAACGACCTTTCGACTATTGAAGGAAACCAATTTTTTT
TGCAATTAATTAAGTCGTTGAGAGGTGCCACTTTCATTGCCATCCTCACTTCAATTGCCAGCGCATTCTATCCTTTCCTT
AGAGTGGCCGATGGACAAAGAGTCGTATTAGCTCTTATGGAAGAAGCTGTCTTAATCAAATTTACGTCTCTCAACTGCCA
TTCCATTGACTAATAGACATAAATGAAGATTTACCAAAATTATGCACGTAATATTTATCCTATAGTTATAATGAAAAAAG
TCATCGAATTTGAATCCGATTGCATATTGTGGACAAAAAATGTAACCCATTAGTCTTGAGGAACCGATACCCTTCTCAAA
ATGCAAAATTCCTGTGACGTAGATATAACATCCAGTACCCTCTAGTTAAAGGAAACCATTGCTGCGAAGTTTATACATTG
GAAACGTGAATCGTATGCCTTATGTGTAATTTCACAGATGGTGTGGAATCATATGGCATGGTAGTCAATTGATGAAGACC
TATGGTTGATATCTCTCCACCTATTAGGACATTCATTAAGAGGATTATATTTCGTCTCTAAACATGATTTGTCTTCCTTG
GACGTGTGCGTCATATTGGTAGGAACTATCAAACGTGTCTCCTCGTTGGTACGATTCGTAGTGGCGGAAATTAGGTCAGA
CATGGAAGCGAGTAAAACAAGTGGCAAATGATATATCTCTCGGAACCCGGTGTGTGGTAACATGTAGCTAATATGTTGCA
AGTGTTGTTAGTTGGAGAGCCAATTTCATGAAGGTTCAATGGCATTACTATGAATATCTTTATTTGATAATGGCATGGAC
GAATTTTCAATGTTATTTGGTTGCGAGGTGGACTTCTGTATGTACCATCATAGTTTATTAGCGACGTACTCTGTCGCTCA
AATATATTAGGACAACGAGCAAGCTTGAGTCACGTTCGAAGTTTATTTGATCGCTATCATCAAGTCATGTTGTAGCTGCC
ATTTGTCGGTTAATAGAAATTAATTACACAGGATGAATACGTGTGATAAATTTACTATGATGGATGAAATAATTATCAAT
GAATTATCACCACAAATTCATTACTCTACATGGATCGTTTGTTGTAGACAACAAGGCAACCCATTATGCTCGAAACTCAG
AACCATGTCAATGCAAAATCCCATTGATGCAGATGTAACATCGTACTCGTAAAATCGTCCGTCGTGGAGAAAAAGAATCT
AATCTCCAATGTTGGTACATACTAATTGAGCTTGCAACAAGTTGTGCATTTAGTTCGCTTGACTTGATATGGGGAAACAA
GTCTATTTACGTGTTGATTTGGTCAGGGTTTCTCGGTCATCATCATCATTGATGTAAGTTCGATGGAAACATGTACGGAA
TCAATATAAAATAGCGACATTTGATAGATCATTATATGCCATGACATGTAATTGAGACCCACAAAGTTCATATCCACCAG
AGAACAGGTGTTACGTCTCAACGTATCTATATTCATATATTGTTATATGCTATCAATATTGTAACTTCACATATACTTTA
TATACAACTTTAAATTATTTTCGGAACTAACCTATATTTAGTAGTTGGAGTGCACTCTGGCTTTTAATCCAACAACATAA
TCATTTTCATCATGGTCTGAACTCAGAATTTTTTTGTAAGCAACAATCTATATTTGATAATAAGCAGTAACATCAAAATG
GTGAAACAAAATCATATTGATTTTCAGAGATAATGTTTTTTATGTAATGTAATCAATGCTCTATTTCATATCATGTCCCA
ATCAATCAGTTGTCATATTCAAACGATATCGTAATAGAGTTATGGTTAATTAATATTGTGATGAACCTTTCAACTTCTCA
GCACTTTGTTCAGTATTGAACTTACAAGAAATGGTCTTAGCATAGTGAAATAGAGATGATGTGGGTTATAAGAAAAGAAA
AATAAGAATGACTATCGTCAATATAGCTGATCATTAGCAATTGAGGTCCTTACAATCCGGTATTACTATGAGGATTACAT
GGATTGTCGATGAAACAAGATACCAGTAGAACCATAAGAAATTATTGTGAAAGCTCTCTAATGTTACTAACTTGAAGGTG
CGGATCAAACTTTTGCTTACTCATGACGACATCAAGCATTTAGAAATTTCCGTCGACCCGGAATATACGAGGCAATTTAC
ATGTAATGTAAAAAATCCTACTAACATGGAAATAGAATGTATGAAAACTCTATGTTTGAAATAGGCAATTTTGAAGTACA
AAGTGTGTATGGAGATAGTATAATTGTGCCTCCTCTCTCCTTTTCTCTCTTCTTTTATTTTCTTTCTCTCTTTTCACGAG
GTGAGCTCTTTGACCTTTGGTACGGTAGATGTGGCGAAGTAATTCAGATCAACAACGAAGACCACCGAAAACTGACGCCA
GCAATGAAACTGGCAAAGAAACCGTAACAGCAGCATATGGCGAATATCTTCACAACTTCGTTATGAGCCAATATCATGAA
ATTTCAGTGGCAGCCTTCGAACGACCTTTTCACTAATGACAACCCATTTTTTGCAATTAATTAAGTCGTTGAGAAGTGCA
ATTTTCATTATATACATCCCTCATAAATTACAACGCATTCTATCCTTTCGATTGATTAGGACAATGGACGAAGCGAGAGT
CGTATTAGCTATTATGGGGCTATCGCAAATCAGTTACATCTCTCAACTGCCATTCATTGACTAATGGGCAAGAAATGGTT
ACCAAAATTATGCGCACGTAATATTTGTCCTATGGATTATAATGAAAAAATTCAGCTTAATTTGAACCGATTGCATATTA
TGGACAACAGTATAACCCATTGAATAAGCGGAACAAACCCTTCTCAAAAGTACAAAATTCATGTGACGTGATAACATCCA
GTACCACTCTAGTTAAGGAAACCATTTGCTGCGAAGTTCTTCCATTTAGTATATTATCATTATGCTTGCTGTAATTTCAC
CAGATGGTGTGGAATCATATGGCATAGTGATCCATTGATAAAGACCTATGGTTGATATCACCTAATGGACATTTCATTAA
GAGCATTATTTCATCCTAAAACGTTGTCTTCCCTTGGACGTGTGCGTCATTGGTAGAACTATCCGTGTCTCCTCGTTAAT
TTTGATTCGTAATGGCGAAGTGGAGGTCCTTAGACATGGAAACTGAGTAAAACAGTATTATTAACAACTCTCGGAGACAT
TGATAGCCAGTAGCATGTGCTTATATATTTGCAAGTGTTAGTTCGAGGCCAATTTCATGAAGGTTCAGTGGCCGCCATGA
ATAACCAGCTGATAATGGCAGGACCAATTTTCTAATCATTTGGTGCGAGGTGGACTTCTATTATCTACCATCACTAGTTT
ATTAATGACGTACTCTGTCCTTTCCGTATAATTAGGACAACGAGCAAGCGAGTCGTTCGGTCTGTTTGATCGCTATCATC
AGAGTCATGTTGTAGCGCCATTTCGTCGGCTAATAGAGGAAATCAATTACAAGGATGTGAATGCGTGTATTATAAATTGA
TGATTGATAATTATCCAATGAATTATCACCTGAATTCATTACTCTACATGGATCGTCTGTTGTGGACAACAAGGTAACCG
TAATATCGAAACTAAGAACAGCATAAAATGCAAAAATCCCGAAAGTGATGCGGATGTAACATCCAATACTCTCGTCTAGA
ATTGTTCGATAAATGGAAAACAAATCTAATCTCCAATGTTGGTACATACTAATTTTATTTACATGGTGTATATAGTTCGC
GACTTGATAACTGAAGCAAGTCCTATTTGCAGTGTTGATTTGGTCAGAAGGTTTTCTCAGTCATCATCATCATTGATAGG
AGTTCGTGGGGAAGCATGTATGAATCAATGTAATCAGAACATTTGATGAATCATTATATCCATGCCATCACATGTAATTT
GAGACCTAAAGAAGTTCATATTATCCACTGGAGAAGGAACAGAGGTGACAGGTCTCCAGCAATCTATATTCATATATTAT
TTATATGGGTATCAATATTTAATGCATCATATGTATATATGCAACTTTAAATTATTTGGAACTAACTATATTTAGTAGTT
GGGTACTTTCGATATTTTAATCAACAACATAATCATTTTCATCATGGATACGAACTCAGAATTTTTAATCAAAGCGACAA
CCTATATTTGATAATAAGCAAGTAACATCAAAAAAAAAATTTGTAAAATAAAATCACTACGTGATTTTCCAGGAATAATA
TTTTATGTAATACCAATCAATACTCCTATTTCTTATCATGTCCCCAATCAATCGAAGTTGTCATATTCAACCATTTTATC
ATACACAACCTAAGTTTCAGTCAGGAAACAATTGTATTTATGATGAACCTTTTTCAACTTCATAGCACTTTGTTCAATGA
TGAACTTACAAGAAGTGAATGTATATGATGCCAAATAGAATGATGCTGGTTATAAAGAACAAAATAAAGACTGACTGTCA
TCAATGCGGTTGATCATTGTAAGTGAGGTCACTTACAATCCCGGTATTATTATGAGGATTACATGGATTCGTGAAAACAG
ATACCTAGAACAAAGTGTAGCTCTCTAATATTGTTACTAACTTGGTGCAGATCAAACTTACTCATGACGACATCAAGCAT
TTGAAACTCGTCGACGGAATATACATTAATTTAGCAATGTAAAATCCTACTAGCATATGGAAATGAATAATATTAGCTCT
ATATTTAGTATTAGTGCTACTTTGAAGTCTGAAGATATTATTATGAGAGATGGTAAGTATCCTCTCTCCCTTTTTCTCTC
TTATTTTTCATATCTTTCTGGTGAATGTGACCTTTCTTGGTGGTAGATGTGGCCAGTATTATAAGATCCAACAAACGAAG
GAACCACCAGCGGCGCCACCGGCAGAAGCAACTTACGAAACCATGTAACATATGGCGAATATCTTCATAACTTTAACTGG
TTAGAGGTAATTCATGAAATTTCAGTGTATTCGAACGACCCTTTTCATAATATTGAAACAAATATTTCACAAATGAGTAA
GTCGTTGAGAAGGAGATTACTTTCATTATGCTTACATCCCTCGCTTCAATTATAACGCATTCTATCCTTTCCGATTGAGA
TTAGGCCGATGGACAAGCGAAGTCGTATTAAGCTCTTATCGACTGTCATAATCAAGTTACGTCTCTGAACTGCCATTCCA
TTGACTAGTACAGAAATGGTTACAAATTATGCATATTTAGCCTATATGGATTATAATGAAAAAATTCATCAATTTGAACC
GATTGCATATTGTGGACAAAAAATATGGCTTATTAGTCTTGAGGAACCGATACCCTTCTCAAAATGCAAAATTCCTGTTG
ACGTAGATATAACATCAGTACCCTCTAGTTAAAATATTTGCTGCGAAGTTCTTACATTTAGTATGATACCGCATGCCCTT
ATGTGTAATTTCATAAATGGTGTGGAATCGCCATGGCATGGTAGTCCATTGATAAAAGAGAGCTAGGGTTGGTATACCTA
TTAAGGACATTCATTGAAGGGTGTATTTCGTCTAAAACATATGGATATAGTCCTTGGACGTGTGTCATTAGTAGGAACTG
TCAACCGTGTCTCCTCTTTTATTTTTGATTCATGTGGCGAAGTGAGTCTGAACATGGAAGCGAAGTAAAACAAATAATAA
CAACTCGGAGACAGTATTGTAGCATGTAGCTAATATATTTGCAAGTGTTAGTTGGAGAGAGCTAATTTCATGAAAGGTTC
ATTGGCAGCCTATGAACATCACTTTAATTTAATATGGACCAGAATTTTCTAATTATTTGGTGCGAAGTGGACTTCTATAT
ATTGCCATCACTAGTTTTATGTATGATATATGTCCTTTCAAATATATTTGGACAACGAGCAAGCGAGTCATATTTCCCAT
TTGTTGATCGCTATCATCAAGTCATATTGTATTTTACCCATTTCGTCGGCTAATAGAAATTATTATAAGAGGATGAATGC
GTGTGTTAAAATTTACTATGTTGATTGAAATAATTATCAATGAACTATCGTAAATTCATTACATGGATCGTCTGTTGTGG
ACAACCAAAGGTAATCATTATGCTCGAAAACGAAAGAACCATATCAAATGCAAAATCCCGAACTGTTGAATGGCATAATA
CTCTCGTCCCACAAAATCGTCCGTCCATTGGAATAAGAATCTAATCTCCAATGTTGGTACATACTAATTTAGCAACAAGT
TGTGCATTTAGTTAAACTTGACTTGATATGGGGAAACCGTCTATTTACGTGTTGATTTGGTCGGGGTTTCATCGGTCATC
ATCATCATTGATATAAGTTCATTAGAGCATGTACGAATAAATATAAAATGGCGACATTTGATGAATCATTATATGTATGC
TGCCATCACATGTAAGTTGAGACCTAAAGTTCATATCATCAGAGAGGAACACGGTGACACGTCTCCAACGTATCTATATT
CATATATTGTTATATACTTTATCAATATTTAATACTTGATATGCTTATATGCAACTTTAAATTATTTTTAGGAACAAACC
TATATTTAGTAGTTGGAGTGCACTCAACATTTTAATCAACAACATAATCATTTTCATCATGGTCTGAACTCAGAGAATTT
TAATCAAAGCGACAATCTATATTTTGATAATAAGCTTAAAGTAACATCAAAATATTGTAAACAAAATCACTAATTGATTT
TCAAGGAATAAATATTTTATGTAATACCAATCAATATCCTATTTCATATGTCCCCAATCAATCGAGGATTTGTCATATTC
GCTTATTTATCATACACAACCTGAGTTTCAGTCAAACGAATTAATATTTATGATGAACCTTTTCAACTACTTAACACTTT
GTTCAATGATGAACTTACAAGTGGTCTTACTTATGATGGCAAAATAGAATGATGCTGGGGATTTATAGAAGACAAAAAAA
TAAGAACATTGTCATCATGCGGTTGATCATTAGCAATTGAGGTCCTTACAATCAGTATTACTATGAGGATTACATAGTTG
ATAAGTGAAACAGATACACTCGAACCATAAGTGTATGAAAAGCTCTAATGTTACTAACGGTGCATGAATCAAACGCTTGC
TCATGACGACATCGAAAAAAAGCATTTGAGGAAATAGATGGAAGCCAGAATATACAAGGCAAGTTATGTAATGTAAAAAA
TCACTACTAGCATATGAAATGAATAATGAAAATACTATATTTGAAATACATGGTGCTACTTTGGAGAGTACAAAGTGTGT
ATAAAAAGGTATAGTGTGCCTCCTCTCTTTTCTCACTTTTATTTTTTAATTTCTCTTTTTTTTTTTTCTGGTGGGCTCTT
AACCTTTCTTGGTGCCGGTAGATGTGGCGAAAGTAGTAAGATCAACAAACGAGATTACAAAAGCTGACGCCGGCATGACC
GAAACTGTAAAAGAAACCATGTAGCAGCATATGGCGAATATCTTCACAACTGCTAGTTGCAGAGGCTAATTTCATGAAAT
TTCATTGGCGGCGCTTCGAACGACCCTTTTCCACTATTGTCGAAACCAAATATTTCACAGTAATTAAGTCGTTGAGAGGA
AAGTGCACTTTCCATTATGCCCATCCCTCCGCTAATTGCAACGCATTCTATCCTTTCGATTGATTCAAGCCGTGGACAAG
CAAAGTCGTATTAGCTCTTATGAAGCTGTCATAATCAAGTTACGTCTCTCAACTGCCATTCCATTGATAGTAGGCGAAAT
GGTTGCAAAATTATGCACACATAATATTTATCCTATAGTTATAATGAAAAAATTGTCAATTTGAACCGACTGCATGTGGA
CAACAATGTAACCCATTAGTCTTGAGGAACCGATACTGCCTTCTCCAGAAATGCAAATTTCATATGACGTAGATATAACA
TCCAATTGCCTCTAGTTAAGAATACATTTGCTGCGAAGTTCTTACATTAATATTATGATATCGTATAACGCTTATGTGTA
ATTTCACAGATGGTGTGGAGATCATATGGCATGCTAGTCCATTGATAAAGAGACGTATGGTTGATATCTCCACCTATTGG
GACATTCATTAAAGAGGGATTGTATTTCGTCTCTAAAACTTATGAGTTTGTCTTCCCATGGACGTGTGCGTCATATTGGT
AGGAACTATCAAACGTGTCTCCTCGTTAATTTTGATTCATGTGACGAAGAAGTGAGTCCCATAGACATGGAAGCGAAGTA
AAACAAGTGGCAAAATAACAACAACTCTCGGAACTTGTTAGTAATGACATGTAGCTAATATATTTAAAGTTAGTTGGAGG
AAGGCCAATTTCATGAAGGTTCGAGTGACATATGGATATCACTAATTTGATAATGGCATGGTTAATTTTCTAATCTGTTA
GTTGCGAGGGTGGACTTCTATTATCTACCATCACTAGTTTTATTAATGACATTATCTGTCCTTTCAAATATATTAGGACA
ACGAGCAGGTCACGTTCGATTTTTATTTGATCGCTATCATCAAGTCATGTTGTAGCTGCCATTTCGTCGGCTAATAGAGG
AAATTAATTACCTGGGATGAGTCACGTGTATTGCAAAATTTACTATGATGATTGAAATAATTATCCAATGAATTATCACC
ACAAATTCATTATTCTATGGATCGTCTATTGTGGACCTGGTGTATTATGCTCGAGAAACTAAGAACCATATCAAAATGCA
GAAATCACGTGATGCAGATGTAACATCAATACTCTCGTCGTAAAATCGTTCGTCGTGGAAAAGATATTCTCCAATGTTGG
TACATACTAAGCAACGCAACAAGTTATTGCATTGGATTCGCTTGGAAGCTTGATGTATGGGAAATAAGATCTGTTACGTG
TTGATTTGAGGTCAGGTTTCTCGGTCATCATCATCGATGATATAGGGTTCGTGGAAGCACGTAATGCGAATCAATAAAAC
TGGCGACATTTGATAGATCGTATATGGCAGCCATCGTACGGTGTTGAACCTAAAGTTCATGTCCAGAAGGGCTGGGGTGA
CGTCTCCAACGTATCATATATTCATATTGTTGTAATGTATCAATATTTAATAATACATGTAAGCTATATGCAACTTTCAA
GTGTACTGATTAACCTATGTTAGTAGTTAGATGCGCTCTTATATTTTTTAATCAACTTATTTATAATCGGCCTAAAATAA
AATGGTCACCAAGGAACTCAGAATTTTTAATCAAAGCGACAATCTATATTTGATAATAAGCAAGTAACATCAAAGATAAT
GTGAAACCAAAATCTATTGATTTTCGGAATAATGTTTTATGTAATACAATCAATACTCTATTTCATATCGTAATCCCCAA
TCAATCGAGGATTTGTCATATTCAACATTTTTTTTATCATACCTGACTAGAGTTTCAGTCAAACAAATTAATATTTATGA
TGAACCTTCAGCTACTTAGCACTTGTTCAATGATGAACTTACAAGAAGTGGTCTTAGAACTTTATGATGGCAAATAGAAT
GATGCTGAGGATTTATAAGAGAATAAAAATAAGAACGACTGTCATGCGGTTGATCGTGTTAACAGTGAGGTCCTTACAAT
CGAGTATTACTATGAGATTACATGGATTGATAAATGAAACAGATACCTAGAACCATAGAAATTAGCGAAAAGCTCTCTAA
TGTTACTAACTTGGTGCGGAATCAAACTTGCTTACTCATGACGACATCAAGCATTTGAAGCTCGTCGACGGAATATACAG
GCTAAATTATGTAATGTAAAATCCTACTAGCATATGAATGAATAATATGAAAACTCTATATTTGAAATACATGAATTGCT
ACTTTACGGAGGAAGTACAAGGATGAAGTATAATTGCCTCCTCTCCCTTTTCTCTCTTTTATTTTTTTTCTTTCTTTCTG
GTGGGCTCTTTGACCTTTCTTGGTGCCGGTAGATGTGGCGAAGTAGTGAATCAACAAACGAGGAACCACCGAAAGCTGAC
GCCGGCGGTGAAACTGGCAAAGAAACCATGTAGCAGCATGGTGAATATCTTCTGACCTGCTAGTTATAGAAGGCCATTTC
ATGAAATTTCGGTGGCTTCGAACGACCCTTTTCCATAATGACCAGAAACCAATTTTTTTCGCAATTAATTAAGTCGTTGA
AGGTGCACTTTTCATTATGCCATCCCTCCTTCAATTGCAACGCATTCTATCCTTTCCGATTGATTGAGCCTGATGGACAA
GCGGTCGTAGTAATCTTATGAAGCTGTCATAATCAGAGGATTACGTCTCCTGAACTGCCATTTCCATTGACTAATAGACG
AAATGTAGTTTACGAAAATTATGCACCTAATATTTATCCCTATGGTTGTAATGAAATTCGCGTAATTTGAACCGATTGCA
TATTGTGGACAACAATGTAACCCATTAGTCTTGAGAACCGATACCTTCTCCAAAGTGCAAAATTCATATACTGACGTAGA
TATAACATCCAGTACCCTCTAGTTAAAGGAAAAACCATTTGCTGTGATTCTTACATTTAGTATTATACCGGCTAATGCCC
TTATGTGTAATTTGACAGATGGTGTGGAATCATATGGCATAGTAGTCCATTGATAAAAGATACGGGTTGATATCTACACC
TATTGGGACATTCATTAAGAGATTGTATTTTGTCTTTAAAACTTATGAGTTGTCGTCCTTAGACGTGTGTGCGTCATATT
AGTGCGAACTGATAAACGTTTCTCCTCTTTGGTACGGTTCATGTGGCGAAGAAGTGGTCCACAGACATGGAAGCGAAGTA
AAACAAATGGCAAAATGACAAGCAACTCTCGGGAGACAGTGTGTAGCATGTAGCTAATATATTTTGCAAAATTGTTGTTG
GAGGCCAATTTCATGAAGGTTCGAGTGGCAGCCTGAATATCGCACTTTAATTTGATAATGGCATGGACCAGAATTTTCCG
TCTATTTAGTTGCCGAGGTGGACTTCTATTATGTATAAATCACTAGTTTTATTAATGACGTACTCTGTCGCTTTCAAATA
TATCAGGACAACGAGCAAGCGAGTCACGTTCGATTTTTTATTTGATCGCTATCATCAAGTCATGTTGCTTAGCTGCCATT
CGTCAATAATAGAGGAAATTAATTACACAAGGATAGTGCGTGTATTCAAAATTACCATGATGAGTTGAAATAATTATCCA
ACGAATTATCTGCCACAATTCATTACTCACCATGGATCGTCTGTTGTGGACAACAAGGTAATCCATTATGCTCGAATCGA
AGAACCATATCCAAATGCAAGAAATCATGAGGCAGATGTAACGTATTCACACTCGTCCTAAAATCGTCCGTCGTGGAAAA
AGATCTAATCTCCAATGTTGGAGTACATACTAATTTAGCTTGCAACAAGTTGTGCATTTGGATTCAACTTGACGATATGG
GAAGCAAGTCTATTTACGTGTTGATTTGGTCAGGGTTTCTCGGTCATCATCATCCTCATTGATGAGGTTCATTAGGCACA
TGTACGGAAATCAATATAAAACTGGCGACATTTGATGAATCGTATATGGCAATGCCATCACATGTAATTTGAGACCTAAA
GTTCATATCCACCAGAGAACAGGGTGACACGTCAACGTATCTATATTCATATATTGTTATATGCTATCAATATTTAATGC
TTCATGCTTTATATGCAACTTTAAATTATTTTGTGAACTTAACCTATATTTAGTAGTTGGAGTGCACTTTCTATATTTTA
ATCAATAACATGTCCATTTTCATCATGGTCTGAACTCAGGAATTTTTTTAATCCAAAGCGACAATCTATTTGATAATAAA
CAGTAACATCAAAATATTGTAGAAAGCAAAATCACTATTGATTTTCAAGAATATGTTTTTTGTGTAATACCAATCAATAT
CTATTTCATATCGTAATGCAATCAATCCAAAAGGATTTGTCATATTCAACATTTTATCATACACAACCTAGAGTTTCAGT
CAGAAACAATTAATATTTATGATGAACCTTTTCAACTACTTAGCACTTTGTTCAATGATGAACTTACAGAGAGTGGTCTT
AGCACTTATGATGGCAAATGAATGATGCTCGGGATTTATGAAGACAAAATAAGAACGACTGTCATCAATGCAGTTGATCA
TGGCAATTGAGGGTCATACAATCGGCGTATAGGGATTACGTAAGTTGTCCGCAAACAGATACTAGAACCATAGTGAAAGC
TCTCCTAATATCGCTAACTTGGTGCGCGGATCAAACTTGCTTACTCATGACGACATCGAAGCATTTGAGAAAAGCTCGTC
GACGGAATATACGAAATAATTTATGTAATGTAAAAAAATCCTGCTGTATGAAATGAATATTAATCTATGTTGAAATACGT
GGTGCTATTTTGATACCAGAATTATTGTATAAAGGATAGTATGGTGTTATCCTCTCCTTTTCTCTCTTTTATTTTTCTTT
CTCTTTTTCTGGAGTGGAAACGACCTTCGCCAGATTTGCGTTAGATATTGTGATAGTAGATCAACAAACGAAGACGAAAA
TGACATGGCATGACCGAAACTGGCAAAGAAACCATGTGGCAGCATGGCGATATCTTCTGGCTGCTGGTTGTGAGGCCAAG
TTCATGAAATTTCGTGAAAAAGCCTTCGAACGACCGCATAATGGCGAAACGGTACTGCGCGAATTGATTAAGTCGTTGAA
GGTGCACTTTCATTATGCCCATCCCTCGCTTCGGTGCAGCGCGTTCTATCCTTTCGATTGATTTGTGCGATGAATGGCGG
TCGTATTAATGTATGAAGCTGTCGCAATCGGTGCGTCTCTGGTTTCATTCCATTACGATATCGGGCAGAAATGGTTGCAA
AGGTAATGCACACGTAATGTTATCTATGTATTATATTAATTCATCAATTTGAATGGAATTGCGTATTATTGGACAACAAT
GTAACCGTGATGTTGAAGACCGATACCCTTCTCCAAATGTAAAATTTCCTGTGACGTAGATATAACATCCAGTACCCTCC
TAGTTAAAAGGAAACCATTTGCTGCGCAAAGAAGTTCTTACGTGAAACATGATACCGTATGTATATATTGTAATTTTCAC
AGATGGTGTGCAATCATATGGCATGGTAGTCCATTGATAAAAGACCTAGGGTTGATATCTCCTATTGGGACATTCATTAA
AGAGTTGTATTTCGTCCTCTAAAACATGAGTTTGTCGTCCTTGGACGATGTGCGTCATATTGGTAGGAACTTGTCAAACG
TGTCTCCTCGTTGGTACGGTTCATGTAGCGAAAAGTAGGTCTGAACATGGAAGCAGTAAACAAATGGCAAAATGACAGCC
AACTCTCCGGAACAGTGTGTAGTAGCATGTGGCTAATATATTTGCAAGTCTTAGTTGAAGGCCGAATTTCATGAAAGGTT
CGGTAACCTATGAATATCGCACTTTAATTTGATAATGGCATGGACCAGAATTTTTCTAATCTATTTGGTGCGAGGTGGAC
TTCTGGCTAACGCATCACTAGTTTTATTAATGACGTAGTCTGTCCTTTCAAATATTAGGACAACCAGCAAAGCGGTCATG
TTTGGAGTTTGTTGATCGTATATCATCGGAATCATTGTAGCTGCCATTTCGTCAATTAATGAAATTAATTACACAAGGAT
GATGTCGTGTATTCCAGAATTTACTATGATGATTGAAATAAATATCAATGAATTATCATACAAATTCATTACTCTACATG
GATGTTGGCGGACAACAAGGTAATCCATTATGCTCGAAGAAATGAAAGACCATACCAAAATGCAAAATCCCGTGATGCAG
ATGCCAACATCAATACTCTCGTCCTAAAATCGTCGATAAGTGGAATAAGAATCTGTCTCAATGTTGGTACATATAGTGGC
TTGCAACAAATTGTGCATTTTAGTTCGCTTGACAGTATGGGAAACGAATTCTGTTTACGTGTTGATTTGGTCAGGGTTTC
TCGGTCGTCATCATCATTGATATAGGCAAAGGTAGAGCACATGTACGAATAAATATAAAAATGGAGACATTTGATGAATC
ATTATATATATACGTAATTTGAGACACAAAGTTCATATCCACCAGAAGAACAGGTTGTCTCCAACGTATCTATGTTCATA
TATTGTTATATGTATCAATATTTAATACTTCATATGCTTTATATACGCTTTAAATTATTTGTGAATAACCTATATTTAGT
GGATTTGAGTGCACTTTCTATATTTTAATCAACAACATAATCATTTCATCATGGTCTGAACTCGGGAATTTTTTAATCAA
AGCGACAATCTATATTTGATAATGAAGTAACATCAAAATAATGTGAAACAAAATCACTATTGATTTTCAAGGAATAATGT
TTTTATGTAATACCAATCAATACTCCTATTTCATATCATGTCCCCAATCAATCGAAGTTTGTCATATTCAACATTTTATC
ATACAACTAGAGTTTCAGTCAAACAATTAATATTTATGATGAACCTTTCAACTATAGCGCTGTTCAATGATGAACTTACA
AAAGTGGTCTTAGCATATGATAGCAAATAGAATGATATGTACAGGGATTTTATAAAGAACAAAATAGAACGACATCTCAT
CAATGCGGTTGATCATTAGCAATTAAGGGTCCTTACAAATCAGTATTACCTATGAGGATTATGGATTGTCCTGAAACAGA
TACACTAGAACCATAAGTGTATGAAAGCTCTCTAATATTTATGGTGCCGGATCAAACAACACTTATGACGACATCAAGCA
TTTGAAAATCGTCGACGGAATATGGTAATTTATGTAATGTAAAATCCTAGCATATGAAATGAATAATATGAAAACTCTAT
GTTAAAACCATGGTGCTACTTTGAAGTAAAGTGTGTATAAAGGATAGTATAATTACCTCCTCTCTCCTTTTCTCTCTTTT
TTTATATATTTTCTTTCTCTTTTCTGGTGGAAATGTGACCTAACTGGTGCGGTAGATGTGGCGAAGTAGTGAATCAAACG
AAAGGAACCGCAACTGACGCCGGCATGACCGAAACTGGCCAAGAAACCATGTAGCATGGCGATATCTTCTATGCTGGTGT
AGGGCCAAGTTCGTAAAATTTCGGTGGCGGCCACCGAACGACCCTTTTCACCTAATGAAGCAGAATAAGTTTTCGCAATT
GAATTAGAGTCGTTGAAGGTGCGCTTTCATTATGCTATACTCACCTCAATTGAAACGCATTCTATCTTTCGATTGATTAG
GTGCGATGGAAAAAGCGAGAGTCGTATTAGCTCTTATGAAGCGCAATGTAATCAGGATTACGTCTGAACTGCCATTTCCG
TTGACTAATAGATAGAAATGATTTACAAGAGGTATGCACATGTATTTATCCTATGTATTATAATGAAAAATTCATTTGAA
CCGGTGCATATTGTGGACAACAGTAACCCATTAGTGTAGAGGAACCGATACCCTTCTCAAAATACTGAAATTTCGTGTGA
CGTAGATATAACATCCAGTACCCTCTAGTTAAGAAACCATTTGCTGCGCAAGTTCTTGCATTGGTATGTTCATTATGCCG
TTGTGTAATTTCACGGATGGTGTGAATCATATGGCGTAGTCCATTGATAAGACCTAGAAGGTTGATATCTCCTATTGGGA
CATTCATTAAGAGGATTGTATTTCAACATAAAGAAATATGGTTGATAAACGGACGTGTTAACGTCATGGTAGGAACTGTC
AAACGTGTCTCCTCGTTGGTACCGGTTCATGTGTGAAGATGGAATCTGAACATGGAAGCAGTAAAACAAATGGCAAAATG
ACAACAACTCTCGGAATGGTGTTAATGGCATGTAGCTAATATGTTGCAAGTCTTAGTTGGAAAGGCCAATTTCTTGAAGT
TCGTGGCAGCCTATAGATATCGCACTTTAATTTGATAGCATGGACCAGAATTTTCTAATCTATTTAGTTGCGAGGTGGAC
TATTATGTACCATCACTAGTTTTATTAATGACGTACTCTGTCCTTTCAAATATATTAGGACAACCAGCAAGCGGTCATGT
TTGGGATTTGTTGATCGCTATCATCAAAGTCATTTTGCTTAGCTGCCATTTCGTCATTAATAAATTAATTACACAGGATG
AATGCGTGTATTCAAAATTTATATGATGATTAGGAAATAGAAGGTAATCAATGAATATCACCACAAATTCATTACTCTGC
ATGCTGGATCGTCTGTTGTGGACAACAGGTAATCATTAACGCTCGAAACCATACCAAATACAAAATCCCGATGCCAGATC
TTAACATCAATATCGTCCTAAAATCGTCCGTCGTGGAATAAGAATCTAATCTCAATGTTGGTACATATAGTTAGCTTGCA
ACAAGTTATTGCATTGTTCGCTTGACTTGATATGGGAAACAGTCTATTTACGTATTTGATTTAGTCAGGAGTTTCTCGGT
CATCATCATCATTGATATAAAACTGAGTAGGCTTACATGTACGAATAAATATAAAATGGAAGTGTATTTGATAGATCGTA
TATGTATGCCATCATGTGAACAGACCTAAGTTCATATCCCACCAGAGAGAACAGGGTACGTCTCAACATTATCCTATATT
CATATATTGTTATAATATATCAATATTTAATACTTCATATGCTTATATGCAACTTTAAATTATTTGTGAACTAACCTATA
TTTAGTAGTTGGAGTGCACTTTCTATATTTAATCAACAACATAATCATTTTTTGTCATGGTCTGAACTCGGAATTTTTTT
AATCAAAGCGAGCAATCTATATATTTGATAATAAGCAAGTAATATCAAATATTAATAATAAAAATCACTATTGATTTTTC
AGATGAAAATGTTTATGTAATACCAATCAATGCTCCTATTTCATATCGTAATACAATCAATCGAGGATTTGTCATGATAT
TCAACATTTATCATAAACCTAGAGTTTCAGTCAAACAATTAATGATATGATGAACCTTTTCAACTTCACCTTTCTTCCAT
GATGAACTTACAAGAAATTAGTCTTAGCACTTATGATAGTAAATAGAATGATGCTGAGTTATAAGAAGACAAAAATAAAG
AACTGACTGTCATCAATGCAGTTGATCATTATGATTGAGGTCATAAATCGGTATATGAAGGATTATGGATTGTCCTGAAA
CAAATTACACTAGAACCATATAAGTGTATGAAAGCTTTCTCCTAATGTTACTAACTTGGTGCCGGATCAAACTTGCTTAC
TCATGACGACATCAAAGCATTTGAAAGCTCGTCGACCGGAATATACGAGCCAATTTATGTAGTAAAAATCCTACTAGCAT
ATGAAGTAGAATAATATGAAAATATGTTGAAATACATGGTGCTGCTGAAGGTACCAAGTGTGTATAAGGATATTATAGAT
GTGTGCTATCTCTCGTTTTCTCTACTTTTATTTTTCTTTCTCTTTCTGGTAGGCTCTTTGACCTTTCTTGATTTGCCGGT
AGATATTGATGGTGATCCAACAAACGAGGAACCACCAGCTGACGCCGGCATGACCGAAACTGGCAAAAAGAAACCATGTA
GCATATGGCGAAATATCTTCGCTGGATTTAGAGGCCAAGTTCACTTAAAATTTCCGAGTAGCCTTCGAACGACCCTTTTC
ACTAATGACAGAAACAGAATTTTCGCAATTAATTAAGAGTCGTTTAAGTACACTTTCATTATGCCCATCCTCACTTCAGT
ACAACGCATTCATCCTTCCGGTGGAATTGAGCCGATGGACAAGCGGAGTCGTATTGGCTCTTATGAAGCTATTAATCAAG
TTACGTCTCTGAACTATACGTCCATTGATAATGAACGAAATGTTGAAATTAATACGTAATATTTATCCTATGTATTATAA
TGAAATTCATCAATTTGAACGGAATTGCATGGTAATGGACAACAATGTAACCCATTAGTGTTGAGGAACCGATATACTCC
AAATGCAAATTTCCTGTGACGTAGATATAACATCCAGTACCTCCTAGTTAAAGGAAACCATTGCTGCGCAAAGTTCTTAC
ATTTAGTATGATACCGGCAATAACCCTTATGTGTAATTTCTGGTGTGAATCATAGTAGTCCATTGATAAAGGCCTGGGTT
GATATCACTATTGGGACATTCATTAAGAGGATTGTATTTCGTCTCCTAAAACATGAGTTTGTCGTCTGCGCTGGACGATG
TGCGTCATAGTGAACTGTCAAACGGTAATGTCCGTTAATTTACCGATTCATGTGTAGCGAAGAAGTAGAGTCTACGGAAC
ATGGAAGCAGTAAAAACAAGAAGTGGCAAATGACAACAACTCTCGAGACCAGTGTGTAGTAGCGTAGCAGCTAAATACTG
TTGCGCAAAGTGTTAGTTCGGAGGCCAATTTCATGAAGGTTTAGTGGCGACCTATGAATTGTGGGGAACGCTCTAACACC
TGAAATCATGTAACCCCTGTGATTAAAGCTAATCATATTGCTAAACGAGGCTGGTCACATTGAACACACCCTTGTCAAAC
TCAGTTCAACTTCAAATTAATTTAGAAGTGGAAATAAGTTTCAAAAAAATTCGAAACCAAAATGTTCCAGTGGGTTTAAA
TAATAGTAATTATAGTGGAGAAAACACATTTTATAAAATGTCTAAAATGCTTTAAATGAAATAAAAAACAGAAAGAAATA
AACAAGAAACGAAAACAAAACAGTCGAAAACAAAAAAAGAGCAGGCCGCCCCACTGGACATGGCCATCACCACCGCAGGC
TTATTACAAACTGGGCCTGCCTTACGCCCAGCCCAGCCGCTCTCCCCTCGCCCTTCCCTGTTCCCCGACCGGGGCGGAAC
GATAGCCGTCCCATACTTACCTCATACGGCGACAGGAGGATAAAGAGCATCGCTCTATCTCAGCCTCTCCCTCGCTATCT
CTGCGCCTTCTCTATGAATCCCCTCCCTCTCCTCAGTTCCCCTCTCTTGAAGGCGCTCGCCATACGTTCATATCGTTCCC
GCGTATAAGATCGCCCGACGACGTGCCCGGCGACCATCACGACTACGCCGACTGCGCCATCGAAACGAAGCCGAGCGTCA
CTGCATCGACCTCTGACTCGATGTACGCACGTCCGCCGTCGATCATCGCCGACTACGGCTGCCCGCGCCCTCCCGGTTCT
TTTACCCTGGCTCCCCTGTGAGCTCCTCCCTCCTCGCAGCTCATACGCATGTTACTTTACGCTGAACGCCAATCGCCGCC
GGCGGCAGGTCTCCGGTGACCAAATGGTCACAGGCCCAAGCCAGCGCTCGCAATAAATATTACGCTCGAACGCCATATGC
GTAGCCGTAATGTCGACATTAGCATACGCCATATCGCCGCTCGCCGGCGCCAATTCAACGAGTCGGCGAAGCCAGCCATA
GATGCGGCGCTGCGGGCTCTTTCGAATGGGCCTTCTTGTTCCTCCCGACTACGTAAACATGATTCGGCCAGCTGGTTTGG
TCGCCGGAGTTGCGCCGGCGCCGGCCTGGAAACGTGGCTGGTGCCCATTGACCTGCCGGTGGCCAGGCCCAGTTGACTGG
AGTTGACCCAGTCAACTGGCGACTGGAGCAGGCCAGTCACTATCAGGCCCCGCCGCAAGAGTAAAAGAAAGAAATGTTTT
TATAAATAAAAATAATTAGTTTAATTAATCTCACTGACAGGTGGGTATTATTCAGTAGCTAAAGTTAATTGGTTTAATCC
TCTGTTAACCCACTGTCTATGACGGGTGGGTCCTTGTCGGATTTTGACCAGAATCAATGTCGGACTGTCGTTACGCTGAC
GTCACTCTACGTCATGCTGACGTCATATCCCTTTTCTGTTAAATTAAATGAATTCAGAATTCAAAATGGCTTTGAAATTC
ATATCTTCAGCCGTAACTCGGTTGATATGCGGTTATCAGAACGACCCGATCCGACTACGCCGATCCGTTCATCCACCTCC
TAACCTATCCGAACCTATGGCTTTCCTCCGATCCGTCGTCGAAAACGCGAAACATCGGGCATACCGGATGACCCCCTTCG
CGGTACCATACTGTAGCGTTAGGGCACCCTAGCGCCATGTTGTCATGTCACGCATCGTCCTGTGGCAATGTTTGCATTGT
ATTTGCTGTTTCTTCCTCTTCTCTCGGTAGACGCTACGAGACCGACACTGCTGCTAACGGTTCATTACGGAGTCGACGAT
ACTTGCCAGAACAATCAGACGGCCGCTGATCGCGAATGTCGCTAATCTAATCTCTATAACGCATTAAGAGTAGTTGTATG
TTACTGCTTTTCGATATCCCTGTTCTGATGCGCCATTATCGCTGCGCTACTGGCTGTTGCAATCCGTATGGTATGGGATG
CTATGGAATTTCATCAGTATTTCACGATTTCTTGTCCGTTTGCTGTGCTATACTATCAGGCCGTGATCGCAGGCGACGAT
CACGGCGGGCGCTAATATATACTATATACATGACGCATGTATTATTAAAGTCAGGTCGGCTCGTAGAATTGCCGCAAGTG
GATCTTTGTGGCGGAGCGACAGGGCAGGTTAAGGAACCGTTGATGGGCCGCCAGGCAGTCGGCGGGTCGCGGATGTACGC
TTAACGAGGATCTTGGTATTTGATCGAAGGTCTGGCCGTTTGGTCATATGCTAACATCACGGTAGGGCGTTATGGTATCG
GCGATGATATCGGCTCTTTGACGTCGGCGACTGGTGTAACCGTGTTGGACCGCTTTGACGTAACCGCCGTAGTCGTGTGG
GTTGGAATCTATGCTGACGCGTTCGCAACGATGCAGCAGGTGATGCATGGGGCGATGGGCCAGACCCTGCGCGCATAGAG
TTTGAACCGGCGTGCTGACCTCTGTTGAGCCTGGGTGGGGCTGCGGTGAATCTTACGAGACGGGCGCGGTAGTGTGTCGA
CCGATAAGGATCGAGCGTGTTGGTTATGGTGCCGGTTTATCTATTCGAGCCGTGTCCCTCGGTAAAGGGCGGCCCGGAGT
TGTACCTTGAGCTTATGACAACTAGAACTGGATACTGAATAAAATCTGCCCTTCAAAGTGCCAGATGCAACCGGTGATCA
TTCTCTAACGAGGCGACGAGGAGGGATTGCCAGGTAGGTTTATGCTAATACGATGCTGCTTGGAGGACTTCCGTCTTCTC
TCTTCTACATGCTGCAAGATGGAGATGTCCAGAAGCGTAATAGTCTTCGCCGGGGCTAACTATCCCCTCTTATTCCGGCA
TTCTGCGGATTCAGTCCACTGATATACACTCTTTACTGCATACCCATGCATATGTATTGTGGCTTTCGCGCGCGGTGCTG
GATAATTACTCTGGTTGTATATCCTCCTTTCGCTATACGGACAATGCATGACCAGATGCTACAGGTTCAGGAGCCAGACG
CTTGTACCGTGCGACGACGACACCTACCATTTACTGGAAGGGGTGCCTACGTGCAGGCGCTGGCGGCGACCGGGAGTAGT
TAGGAGGTCAGACAGGCCTTGCCTTTTCGATCGTTATACTTTTATTGCTGGCCTTCTTGAGCAAACTTGTTTAACTTATG
TCTGTACTCCAGATATTGTTACTTCCGCTGACTCGTCGCAATCGAGCACTTGTATTCGAGCCCTCGAATACAGCTTGTAT
TATAATGCTTGTGAACTTATGTTGTAGAGTTGTGTTGATATCTTCCCGTGAGTCCCTGATCGTCATGCCGCATTTGCGTG
CGCCAGTTGATGTACGGTCAAATCGGGGCGTCTGAACGCAACGAAATAAAGTATCCGACCTATAACACCAGCCCGGGACC
ACTATGGAACTGCATACATGGTTTTGATCTTTTTTCATTACCGACTCTTTCGTAGCGCAGCGGGAAGTAAAGTCGATGAC
CATCGGCGGTGAATCACCAGATAAGTTTACAACCTCCCAACCGCGGGATGGCAATACCCTCATCATATCGAACAACCCTC
GAGGCGGTCGAACAACCCGGACGGTGTCGCGGACAGCCCTTCGGGTTATTCAAAACTCGGTGATCATCCGGACGCTTTGG
GAACGCACAGGGCTCAGGGCGTTAAGGAGGCGCCGACGCAGGACGAAACGTTTACATACGGTGTGTCATCTATCCGGCAG
AGCTTCGCCGTCCGGAGCAGTTCCTGCCAGGAACCCGAATATTGTCTGAAACTCTTTTCGTGGGAAGGAAAGCCAGATAT
TGTGGCGTAATGTGGAAACAGGGATGAATTAATGAGGGCTGCTTATCACTCTCTATTATAAAGGAATCAGGGGTAGAATG
GTTTTGCACAAAACCAAAATGCACATGAATGAAGTGTACAAGGACCTAGGGTATTAAGGAACAAAGAGGTCGGATACTAT
GTGGTAATACCCCATGAGGGCCCAAAATAGCTCTATCATCCATGTCATCCCCAGATCTTTTGGAACAAAGCCCAAAGGTG
AAAACTCCATAAAGTAACCATAAAGCTGATTTTCACACTATTCGACGAAGCATTTTCAGCGTCTGATCGAACTGAAATTT
ATGTGGAGCTAAGAACAAAGTACCCACTAAAAATGATTTTCAACGCGTTCCGAAACAATTCCGGTTTATTGATTTTCATC
TGCAAGCTTAACATCACAAAATGGCTCCGGCAGCTCCGGAGGTTATTTCCGTTTTATCGAAAATTCCAAAAGCTTGAGTG
ATTCTATAATGTCACCCTAAATAGCTTGGCGTAATCATAGTCATAGCTGTTTCATATTGAAATTATCACTCGCGAAAATT
CACAACGCTTGAACCGGAAGCATAAAGTGTAAATAGGTGTTGCCCTAATGAGTGAAACTAACTCATTAATTGCGTTGCGC
TCACTGCCGCTTTCCAGTCGGAAACTGTCGTGCCAACTGCATTAATGAATCGTAACGCGAACGCGTACGCCGGACCGTCG
ACCAATTCTCATGTTTGGCAGCATCATCAATTTCTATCCATTCATCCGCCAGTATCATATTCAGGCAGCCAACAACGAGG
CGTTTAAGGGCACCAATAACTGCAACAAAAAATTTTGCTTCCATACCATATATAGTACTGTTGTAATTCATTAATTCGCG
GTATCTGAAACGGCATGATGAACTGAATCATAGCGGCATCAACGCAATAAACGCGCGTATAATATTTGTATGAGGTGAAA
CCGGAACGAAGTTGTCCATATTATTGCGTTTAAATCAAAACTGGTGAAACTTCCACCGGGGATTGGCTGAGACGAAAACA
TATTCTCAATAAACCCTTTGAATAGGCGAGTTTTCACCGTAACATACATCTTGCCGAATATATGGTGTAAAGAAACTGCG
GGAAATCGTCGTGGTATTCACTCCAGAGCGATAGAAAACGTTTCCAGTTGCTCATGGAAACGGTGTAACAAGGGTGAACA
CTATCATATCACCAGCTCATGCGTCTTCGTGCCATACGAATTCGGATGAAGCATTCATCAGTGAAATGTGAATAAAGACC
GGATAAAACTTGTGCTTATTTTCTTCCCACGAGATGTATTTAAAAGGCCGTAATATCAACTGAACGGTCTGGTTATGGGT
ACGATGAGCATGACTGAAGCCACTCAAATGTTGCTTTACGATGCCGTTGGGATATATCAACGGTGGTATATCAGTGATTT
TCTCCATTTTAGCTACATAGCTCCTGAAAATCTCGATAGCATAAAAAAATACGCCGGTAGTAATCTTATTCATTATGGTG
GAACCTCTTACGTGCCGATCAACGTCTCGGCTGTAAGGATGGCCAGGCTTCGGTATCAACAGGACACCGGTTATTTATTC
TGCCTTGGTGATCTTCCGTCTGGTGATATTCGCGGTAAGCTCATGGGCGGCCAACCGTGGGAAGGACAGAGAAAGCGCGG
ATCAGGAGTGACCGGACAGAACGGTCGGGACTGGATTGGTGGTTGCCGCCGCTGCTGCTGACGGTGTGACGTTCTGTTTC
GGTCGCACCACATACGTTCCGCCATTTCCTATGCGATGCACATGCTGTATGCCGGTATACCCGCTGAAAAGTTCTGCAAA
ACCTGATGGGACATAAGTCCATCAGTTCAACAGAGATCTACGAGGTTTTGCGCTTCGGATGTGGCTGCTTGGCGGCACCG
GGTGCGGTTGCGATGCCGGGTCTGATGCGGTTGCGATGCTGAAACAATTATCCTGAGAATAAATGCTGTAGCGCTTATAT
GGAAATGTGGAACTGAGTGGATATGCTGTTTTGTCTGGTAAACAGAAGCTGGCTGTTATCACTGAGAAGCGAACGAACAG
TCGGAAAATCTCCCATTATCGTGAGATCATTATTAATCTCAGGAGCCTGTGTAGCGTTTATAGGAAGTAGTGTTCTGTCA
TGGTACCATAGCGGTAACGAAAACGGGCCAGATATGCCTTCAGGAACAATAAGAAATCTTCGTGCGGTGTTACGTTGAAG
TGGAGCGGATTATGTCAGCAATGGACCAGAACAACCTAATGAACACAGAACCATGGTAGTGGTCTGTCAACTTTTACAGC
CAGTAGTGCTCGCCGCAGTCGAACGTGAACGAAACCCTCAGTGAAACGAAGCACCGAGAACAACGCATATATTCTGCTTA
CACGATGCTGAAAAAACTTCCGCTTAGGGTTATCCACTTATCCACGGGGATATTTTATAATTATTTTTTTTATAGTTTTT
TTTAGATCTTCTTTTTAGAGCGCCTTGTGGAAGCCTTTATCCATGCTGGTTCTGAAGATTTGTGACAAATTGCCCTTTCA
ATTGTGTGACCAAATCACCCTCAAATGACAGTCCTGTCTGTGACAAATTGCCCTTAACCGCAATGACAAATTGCCCTCGA
AGAAGCTGTTTTCACAAAGTTATCCTGCTTATTGACTCTTTTATTTGAGTGTGACAATCTAAAACTTGTCACGCTTCATC
AGATCTGTCATGGCGGAAACAGCGTTATCAATCACAGAAACGTAAAATAACGCGAATCGTCCCAGTCAGAACGCGACCTC
ACTGGGCGGCATATAGTCTCCGGATCAAAACATTATGCTGTATCTGTTCGTTGACCAGAATCAGAAAATCTGATGGCACC
CTGGGAACCTTGACGGTATCTGCGGATCCCATGTTGCTGAAAATATGCTGAAATATTCGGATTGACCTCTGCAGGAAGCC
AGTAAGGATATACGGCAGGCATTGAAAAGTTTCGCGGGAAGTGGTTTTTATCGCCCTGAAGAGGATGCGGCGTGAAAAAA
GGCTATGAATCTTTTCCTTGGTTTTATCAAACGTGCGCACAGTCCATCAGAGGGCTTTACAGTGTACATATCCAACTATA
TCTCATTCCCTTCTTTATCGGGTTATAAGAACCGGTTTGCGCAGTTTTCGGCTTAGTGAAACAAAGAAATCGCAATCCGT
ATGCCAGCCGTTTATACCGAATCCCTGTGTCAGTATCGTAAGCCGGATGGCTCCAGGCATCGTCTCGAAAATCGACTGGA
TCATAGAGCGTTACCAGCTGCCTCAAAGTTGCCAGCGTATACTGACTTCCGCCGCCACTTCTGCAGGTCTGTGTTAAATG
GATCAACAGCAGAACTCCAATGCGCCTCGCATTGAAAAAAGAAAAACCGCCAGACGACTCATATCGTATTTTTCAACCCG
CGATATCGCCATGACGACAGGATAGTCTGAGGGTTATCATCGCAGATTTAGAATTGGTTGTCCACATTTATTAATGCGGT
AATTTGTCTGATTTTGCTGTTTCCTTCAACCCTGCATGGATTTTCCTCATACTTTTGAACTGTAATTTTTTTAAGGAAGC
AAATTTGAGGGCGTTTCGCGGTTGGTTTCCTTTCTCTTTCCTTCGTCATGTGACCTGATATCGAAGTTGGTGCGTCATCA
TTGATGAGGTTGATTATCGTTTATTCTCTGGTTATTTATCCGCGTGTCTACGGTTTTCCCGGTAGATATTTCTTGCGCTG
AGCGTAAGGCTATCTGACAGAACAGTTCTTCTTTAGCTTCCTCGCCAGTTCGCTCATATGCTCGTTTACGGCTGCAGCGA
GCGCTGATGATAATAAGTGACTGGTATATTCTTATCTCCTTTTAGTGTTACTCTTATTTTAAGCAACTTTGCGGTTTTAT
TATTTTGCGATTTTGTTTGCTTTTGCAGTAAATTGCAAGATTTAATAAAAAAAACATAAGCAATGATCAAGGATGTTCAG
AATGAAACTCATGGAAACGCAACAGTGCATAAACGCTGGTCATGAAATGACGAAGGCTATCGCCATTGCTGTTAATGATG
ACAGCCGGAAGCGAGGAAAATAACCGGCGCTGGAAATAGGTGAAGCAACCGGATTTAGTTCGGAACATCAGGCTATAAGA
GATGCCGAGAAAGCAGGGCATTCGCGCGGATATGAAATTCGAGGACGAGGTTGAGCAAGCGTGTTGGTTATTACGATGAA
CAAATTAAATATGCGTGATGTGTTTGGTATAACGGTGCGACGTGCTGAAGACATTATTTCCACCGGTGATCGGGGGGTTG
CTTCGCCATAAAATTAGCGTTTACAAAACCTCAGTTTTCTGTTCATCTTGCTCCAGGATCTGGCTCTGAAGGGGCTACGT
GTTTTGCTCGTGGAAGGTAACGACGAGGGAACAGCCTCAAAATAATATCACGGATGGGTACCAGATCTTCGTATTCATGC
GAAGACACTCTCCATAACGCTATCTTAGGGAAAAGGACGATGTCATATGCAATAAAGCCCGCGCTGTGGGGCTTGACGGT
ATTCATCCTGTCTGAAAATGCTGCGCGTATTTGAAACGCTTGGTTAATGGAGCGATTTGATGAATGAAACTGCCCACCGA
TCACCTGATGCTCAAACGGCATTTAGAGCTGTGCTCCATGACTATGATTATCATAGTATTGACAGCGCGCCTAACTGGGT
ATCGGCACGATTAATGTCGTATGTGCTGCTGATGTACTGGTGTTCCCCACGCCTGCTGAGTTGTTTATTACCTCGCACTG
CGTTTTGATATGCTTCGTAATCTGTAAAACGTTGATCTTAAGGGTTCGAGCCTGATGGCGCATTTTGCTTACCGATACAG
CAGCAATGGCTCTCGGTCCCGTGGATGGAGAACAAATTCGGGATGCACGGGAAGCATGGTTCTAAAATGTTGTGCGTGAA
ACGGATGAAAGTTGGTAAAGGTCCAGATCCGGATGAGAACTTTGTTTTTTGAACAGGCCATTGATCAACGCTCTTCAACT
GGTGCGATACTCTTTCTGTTGGAACTGTCTGCAATGAAATTTTCGATCGTCTGATTAAACCACGCTGGAGATTAGTGTGA
AGCGTGCGCCTGTTATTCGAAACATAAAACAAATACTCAACCGGTTGAAGATACTTCGTTATCGACACCAGCTGCCCCGA
TAGTGGATTCGTTAATTGCGCGTAAAGGTAATGACTCTGTGGCCATATTCGCCTGTATGGTCGGGATGTGAAGTTTGCCA
AGAAGTGCTCCGGAATTTGTTTTGATGAAGACCTCTCCGGGTATGGTCAGGTAATGAACGTGACGAACTGCTTGCTGAAG
GGCGCGCTGGATGATCTCATCCTTCTTTCTACTGACGGTCAACAGACACCGACGCGTTCGGTCGAAGAGTATCGGTGTCG
CAAAGTACCGATGGAGTGTAAGTCGATAAACTGCTGCTACAAAGAAATTGATTATCGTGTTCTGGTTGGCAGGCTGGATG
ATGAGCAGATGAAATGCATTATCGGAATTGGGTAACGATATCGCCCAACAAATTGCTTATAGACGTGGTCAGCGTTATGC
AAAACCGATTGCAGAATAATTTGCTGGAAATGTTGCTGCGCTGGCTGATGAAATATTTCGTAGATTATTGCCGCTGTATC
AACACCGCCAAAATTGCCCTATAAATCAGTTGTTGTCTTTCCTCGCGGTGAACTATCTGCCCGGTCAGGTGATGCGCTTC
AAAAGAAACTGTACAGATAAAGAGGAATTACTTAAGCAACAGGTATCTAACTATTCATGAGCGAAAAAAGCTGGGTGATA
TTGACTGAAAGAAGTTATCATCTTTAATGTATTATCCAAAACGTCATCTTTCCATCAGAACTATGGTTAAATACGACATC
CAGTTTATCACGGGCGACAGTAGTATTATAAGGGCGATGAATGGTGTAACACGGACAGGTCTCGTGTTCCAACTGAGTGT
ATAGAAATTGAAATTATTCTTAGGAACGAAAACCAGCACCTGATGCGACCTCGTTTTAGTCTACGTTTATCTGTCTTTGT
AATGTCCTTTGTTACAGGCCAGAAGCATAACTGGCCTGAATATTCTCTCTGGGCCCATATTCCCTTGTATCGTCGGTCTG
ATAATCAGACTGGGACCACCTGCAGTCCCCACTCGTATCGTCAGTCTGATTATTAGTCTGGGACCACAGTCCCTCGGCTA
TCGTCGGTCTGATTATTAGTCTGGGACCACGGTCCCCTCGTATCGTCGGTCACGATAATCAGACTGGGATCTACGGTCCC
CTCGTATCGTCGGTCTGATTATTAGTCTGGGACCATGGTACTCATCAATGGTCTGATTAGTCTGGGACCACGGTCCACTC
ATCGTCGGTCGGTTATTAGTCTGGAACCACGGTCCCACTCGTATCGTCGGTCTGATTATTAGTCTGGGACGAGGGTCCTC
GCGTATCGTCGGTCTGATTATTAGTCTGGGACCACGATCCCTCGTGTTGTCAGTCTGATTATCGGTCTGGGACCACGGTC
CCGCTTGTATTGTCGATCAGACTATCAGCGTGTTACGATTCCATCAATGCCTGTCAAGGCAAGTATTGATATGTCGTCGC
TAACGCCACCAGCAGAACGGAGTAACCTCGGGTATTAACGGTTGTATGCTGTGGACGTTGCTGCTGTGTCCATGCATTTT
GCCGCGGTTATGTGGACAAATGCAGTTGCAGGCCGTGCCGTACGTTAACGGGCTGCATCCGATGCAAAGTGTGTCGCTGT
CGACGAACTCTCGCGAGCTCAGACGTGATTACCCATCTGTTCGTGCTGGTTTATTATTGTCTGAAGTTGTTTTACGTTAA
GTTGAAGTGCGAATCAGCGATTAATACGATACCTGCGTCATAATTGATTATTTGACGTGGTTTGATAAGCCTCCATACGT
TGTGATAATAGCAGGTATTAATCATTATCGCTGCGGGTCCTTTCGATGACGATCGACAGGTTGCAGACCTCGCGGGTTTT
TTTCGCTATTTATGAAAATTTTCGGTTTAAAGGCGTTTCCGTTCTTCTTCGTCATAACTTAATGTTTTATTTAAAAATAC
CCTCTGAAAACGACAGGTGCTGAAAGCGAAACTTTTGGCCTCTGTCGTTTCGCTGTTGTCGATGGAATGAACAATGGAAG
TTGATAATCGCTAATAACTTCGTATAGCATACATTATACGGTATATTCGTCTTGACCGCAAAGGGTTCGCGTCAGCGAGT
GTTGGCGAATTGTCGGGGAATGGCAACTATGCGGCATCAGAGCAGATTGTACTGAGGTGCATATGCGGTGTGAAATACCA
CAGATGCGTAAGGAAAATAATACCGCATCAGAGCGCCATTCGCCATTCAGCTGCGCAACTGTTGGAAAGACGATCGGTGC
GGGCATATCGCTATTACGCCAGCTGGCGAAAGGGATGTGCTGCAAAGGCGTTAAGTTGAATTGTATGAGTTTCAGTCACG
ACGTTGTAAAACGACTTGTTAATTGAATTGTATTACGACTCACTATGGGGACCGATTCGGTATTGCAGGGATCCTCTAGA
GTCGACCTTGGGCATGCTGGCTTGATATCGGTTGCTTATCCTCTCCTCACCTCATTTGCACCATATATTCATCCAAATTA
AGTGATTTAAAATTACCTTTTTGATAGGTAAGTAAGGAAAGCTTTCTTTATGCTGTAGATCTCTTTTTCTCCTCAACAAC
AATGCATGCACTTTTATGGCCTAGCTAAGATCTATGTATGTTTGTGGTGTTGCATATGTTTGGTATTTGCATATATGTTT
GTGTTTGGAGTACCGGTATTTGAAATACGATAGTTGCCAATATTTTGCCGGAATGTTGATTCATTCGTTTCGGCGAAATT
TTGGCACTATGCATTAACAGTCTATTTTTGAAGCAAAGTCATGCCAAATTTTCTTGGTTCTAAATATCGTTTTGCTCTAC
CCGCAGGCGATATGGTCCGCACGACCGAAAACATCGTGAGTGGTTACGGAAACTCCGCGAAAGCCGAGATGCTAAAGAAC
AGAGACGGAGATAAGGAATAATGTGTCGGAGTAAAGCTGAAGGCCTATGGATGATTTCCGTACAGGTGCGGGACCATACT
AACAGTTTCATGGATCGCTATCGGTAGCAAGGTGATGAATTGATATGAAGTCGTCGTGAGGCCGACGGCAAAATGAGGAA
GGCAGGAACTAACCATGGCGGGTGAAGACGAATCTCGGAACGATAAGTAGATGCAGTACAGTCATCATAGCGAAGATGCC
GGACATGATGATGAGGAAGATGCGGAGCAGACGAAGGGCATGATCATGAAGATGAAGATGCCGGAGCAGACGACGATGGA
CCATCGATGGGCTGGAACAGGACACTCGTATTCAGAGCTGCTTCATAAGCAGACGAATATGGCTGCCGCCTGAAATAAAG
CTGGATCAACTGGAGACGCGTTTACTCCATTGTATGAAGGATCGAGGTCGAAATTACCCGCCTGAAAGTAGCAGCTCATG
GCTCTGGAAGTAAACTAAAACCACAAAACCGACGCGCTTCGACGAACATGTCATTCTGGCGATCTTCCCAAGAACAAGTG
CCGAACCAGTTCGAGGCGAAAAAAATCGATATTCGATATCTGGATTTACCGCACGTGAAAATACCATAATGATGCATGAA
CAATTGCATCATTTATTGGGACGAGCGCGGAGTCACAGCATATGTATGGTGCGGCGTCACTCGATACAGGAAGAGGAAAA
TATCGAAAAGTGGTGTGGTACTTCGATCCTCCTCGTCTGCAGCGGTATTTCGCGGACCTGAATAGCAAAGCTCTGCGTTG
TACGGATAGGGAAGCGAAAGATGATGCAAATGATCCGGAGATAAAATAAAAGAACAAGATGCTGAGTCACCTCAGGATGG
GGAGCTAGTGGCAAACGTTGAACCGAACACCGTTGGAACGATCAAGGAACATTGTGCTGGGCGCAGTATGATAGAGTCAA
TCGTTTGGCAGACGAAACACATAACTGGCCTGTGTATTGCGCGTGGATGTTACAACCTTCCCCACAGTTTGTGCATGAAG
TACATTCACATGAGTATGCTGAATTGAAGGGCCGAAACAACAGGAACGACATCAATCTGTATCGGGAATGCTGAAGAAGA
ATGAATGCTGTGGAAAACGCCAGCAATACGTGGACGCAGAAAAGAATATTTCCTATGAAACCATACGACGGTGCGACTAT
CGTTGGATATCTCGCCAGGGCAAGGTGGTCCTGATTTTCTGGATGCGTCAGGTGCGTGGATGATAACGTATCGCCAACTG
AATAGAATCGGGTCTTCGAAACCGTGTTCATGGGACATCGAAGGTGGCTTCGACGATGACTCATGGAGGAAACGCAAGGA
TCTGTTAGATGGGTGAAACCGAAAGCCGAAACGCCAGCGTATGAAGGCGGCGAGAAATAGACGAGCCATTGAAAAGAATA
GAAAAGATTGCCCACTGCCGGGGAGAGAAAGAAGCAAAGGCGCCAGAGTCGGGCGAAAGGCGCAAAGTGCTGCTGGTAGC
AGCAAACGAGGTCTGTTTCTGGGACTTGCCGTGCCGGAGGAAAGATCCACCGTGTGCCTGACCTTGATGTCATGCATATC
ACGATGAACACGTTGTTGAGAGTCTGCTTGGTACCCTTCTCAACATGCCAGAAGGATAAAGATGGAGGGCCAGCAAGACG
GGCAGAAATCAATGGAGCGTCGGGAGGAGCTTCACGCTAATGATGATGATGATGAGGCGAAGCAGGACTGGAAAGTCGTC
GCAAAGAGCAAAACCGAAGACCAGAAATGACTTCCCTCCCGCGTGCTTCACTCTAAGTCAGGAGGAGATCGTCAGTTTTC
ACCTGCCTCATAGGTAAAACTTTCCTTACGGTTACACGAGGGAAGATAAGCAGATACCTAGACTCAGCGAAGCAGAAGTT
CAACGGGATGAAGTCTCACGATATCGCGATACCAGATAACTTGAATACTTCCAGTTGCAATCCATTAGGATCATGGACTG
TGACACCCAAAATTTTGGTTTGGTTTTATCAAGTTCTTTATTTGATTTGGGGAGGAGTTATTTGCAATTTTCTTCTAAGG
ACTCTCCTTCTCAAAATATATTTCTTTTGCCAGTAGAAGTATTTGTTTGGATTCATCCGGGCGATCTTTGCTCTTGGAAG
GTTTTCTTTGGTGACTCAACATAAATGTTTTCATTCGAAAGTTTTTGAAATCTCTTCTTCTATAAAATAGCTCTATGGCA
TGGAGTGATCCTTTCCTTCTCAAAATTTATCTCTTGCCTCCAACCTAAGTTGGCACTCCTCCCAAAATATCTGCTATTGT
CGAATAAACTTCAAATCAGCAGTTAACTTTCCCCATGATTATCTCCATTTTATTTCTAATCAAAACCTTTTCTGTCCTCT
ATTTTGACC
