# Supplementary material for: The Dark Matter of Large Cereal Genomes: Long Tandem Repeats
Source: Int J Mol Sci. 2019 May 20;20(10):2483. doi: 10.3390/ijms20102483 (PMC6567227; doi:10.3390/ijms20102483)
Supplement: Supplementary file 1 [file ijms-20-02483-s001.zip › File S3.fasta]

>rDNA_consensus_1H_Morex
ACACCTTTCGTTCAAATGATAAGGTTCGAAAGTGCAACTGGCAAAGTTGGCCTACCTACA
TGGTAAGTCCAACGGAAACCGTACGTGCCAAGTCACAAGAGATATGGTAAAGTCCGTCCT
GGGACATAAGAAATCACCAGCTAAGTGCAACGGAAACCATACGTGCCAAGTCAGAAGAGA
TATGGTTAAGTCCGTCCTGGGACATACGCAATCATCCGCTAAGTCCAACGAAAACTATAT
GTGCCAAGTCACAAGAGATATGGCAAAGTCTGTCCTAGGACATACGCAATCACCCGCTTA
GTCCAACGGAAACTATACGTGCCAAGTCACAAGAGATATCGCACAGTCCGTCCTGGGACA
TAGGCAATCACCCGCTAAGGCCAAAGGAAATTGTACGTGCCAACTCACGAAGATNNNNNN
ACGGGCACACGGGCCAAAAACGTGACCGTGAGGAAACGGGGAAACACGGGGTATGACGGC
CGTGTTGCAAAAAACTGGGCGCGCACCATGGAAAACGGGTGAAAACCTTGTGCGTGGCAT
GGAAGGATGCACGTACGGGCACACGGGCCAANAAACGTGAACGTGAGGAAACGGGGAAAA
AACNGGTACGGCGGCCGTGTTGCAANAAACTGGGCGCGCACCATGGAAAACNGGGGNAAA
CCATGTGCGTGGNATGGACGGATGCACGTACGGGCACACGGGCCAAAAAACGTGAACGTG
AGGAAACGGGNAANAANNGGGTACGNCGGCCGTGTTGCAAAAAACTGGGCGCGCNCCATG
GAAAACNGGNGAAAACCATGTGCGTGGCATGGACGGATGNACGTANGGNCACACGGGNCA
AAAAACGTGAACNTGAGNAAACGGGNAAANANANGGGTACGACNGCCGTNTTGCAAAAAA
CTNGGCGCGCACCATGGAAAANNGGNGAAAACCATGTGCGTGGCATGAACGGGTGCACGT
ACGGCCACACGGCCCAAAAAACGTGAACGTGAGGAAATGGGAAAAAACGGGCACGGGGGC
CGTGTTGCAAAAAACTGGGCGCGCACCATGGAAAACGGGTGAAAACCATGTACGTGGCAT
GGACGGATGCATGTACGGCCATACGGGCCAAAAAACGTGTAAACGGGGATCCGGGGAAAA
ACAGTGTACCCCTTCTTCACAAACGAAGGGCAGGGGTCCCAAGGGGGGCTAAAACCCTCG
GGTATATTGGGGAGGAGGGGGCTCCTCCCTGCTTGGGTGTGGGAAATCGGTGGGTTTGCA
TATGAAATCATATGCAAACCTCCCGTTTCTCCCGTAACCCTTGCTTTTCCCAAACGTTGG
CTCGGATGTCCCGTCGTTCTCCTGTCCCGTGTACGACTCATGCCAAATTCTGATCCGTCG
GTCGAACGGCTGTTCGGGTTGCAGAAAAGTACGTATCGTGTCCGCACACGGTCAGGTCGA
TGTGATCTCGTGCCGCGTTGTCCCGTCGGTCCCGTGTACGAATCGTGCCAAATTCTGATC
CGACGGCCCAACGGCCGTTCGGGTTGCAGAAAAGTACGTATCGTTTCGCACACGGTCAGC
TTGACGGGATATCGTGCAGCCTTGTCCCGCCGGTCCCGTGTACGTGTCCCGTGAAATTCT
GACCCAACAGCCTAACTTGGCTCGGGAAACAGGAAAGTAGCATATCCCGTGCATGAGACC
GACTAGACAAAGTTGCAACGACGTTGCCTTTCGGAATATAGTTGCCCCCAAAACTTTATC
GTTGCGGGGGTGACACACGCGTGATGTGGTCTCTCTGGACGCCTCCGTTCGAGTAAACCT
CCCGTGCATTGCACGGGCGGATGATTCGGTTGGCTTGACCGATGTAGGCTACTAAACGCA
TGAGCAGCTTTGGACCCGTGTCTGCTGGTACGTTGCNTTTCGGAATATAGTTGCCCCCAA
AACTTTATCGTTGCGGGGGTGACACACGCGTGATGTGGTCTCTCTGGACGCCTCCTTCGA
GTAAACCTCCCGTGCATTGCACGGGCGGATGCTCGGTTGGCTTGACCGATGTAGGCTACT
AAACGCATGAGCAGCTTTGGACCCGTGTCTGCTGGTAGATCCCCCGTCGTTCGACGGNCG
ACTATCGGCGCCGTGTCCTACCAATCANTTGGCNTTGTACCATCGNTGGANCAGGAAGTG
CTTGCATATGAGTACCCGACNTACGGGAAGTGGCGCNTNAAATANNTGNTNCCACACGGC
GGACNNCGTACGGGNGTTTTGCTGTGGCNGNATNGCGCTTGNGGCNTTGCCTCGTATCAC
GGGCATGTAATGTGCCTGTTGNTATCAAGGCAACCTCGCTCGCGTCGTTNGTCTCGGATG
TTGCTCACGATAAAGGCTCATGGCCCATTTGGTTGCCTCGACCCGACCCAAGCTCTTCGT
GCTGAGAACAACCGGAACTAGGGTTGCCTCTACCTCTCCANAGTTACGTGGTAGGATACN
CAACTCTCTNCGNCGATCCTCACGAACGATGAGCTATNCCCGCTNGAAATCGACAACCGG
CTTGGCTGTTGCCTCTGCGTCTCTATGCAAGTGGAACCGGAGGACGACAACCAATGCTGG
ACGTCATCGAGGACGTGCTACCTGGTTGATCCTGCCAGTAGTCATATGCTTGTCTCAAAG
ATTAAGCCATGCATGTGCAAGTATGAACCAATTTGAACTGTGAAACTGCGAATGGCTCAT
TAAATCAGTTATAGTTTGTTTGATGGTACGTGCTACTCGGATAACCGTAGTAATTCTAGA
GCTAATACGTGCAACAAACCCCGACTTTTGGGAGGGGCGCATTTATTAGATAAAAGGCTG
ACGTGGGCTCTGCTCGCTGATCCGATGATTCATGATAACTCGACGGATCGCATGGCCTTT
GTGCCGGCGACGCATCATTCAAATTTCTGCCCTATCAACTTTCGATGGTAGGATAGGGGC
CTACCATGGTGGTGACGGGTGACGGAGAATTAGGGTTCGATTCCGGAGAGGGAGCCTGAG
AAACGGCTACCACATCCAAGGAAGGCAGCAGGCGCGCAAATTACCCAATCCTGACACGGG
GAGGTAGTGACAATAAATAACAATACCGGGCGCGTTAGTGTCTGGTAATTGGAATGAGTA
CAATCTAAATCCCTTAACGAGGATCCATTGGAGGGCAAGTCTGGTGCCAGCAGCCGCGGT
AATTCCAGCTCCAATAGCGTATATTTAAGTTGTTGCAGTTAAAAAGCTCGTAGTTGGACC
TTGGGCCGGGTCGGCCGGTCCGCCTCACGGCGAGCACCGACCTACTCGACCCTTCGGCCG
GCATCGCGCTCCTAGCCTTAATTGGCCGGGTCGTGTTTTCGGCATCGTTACTTTGAAGAA
ATTAGAGTGCTCAAAGCAAGCCATCGCTCTGGATACATTAGCATGGGATAACATCATAGG
ATTCCGGTCCTATTGTGTTGGCCTTCGGGATCGGAGTAATGATTAATAGGGACAGTCGGG
GGCATTCGTATTTCATAGTCAGAGGTGAAATTCTTGGATTTATGAAAGACGAACAACTGC
GAAAGCATTTGCCAAGGATGTTTTCATTAATCAAGAACGAAAGTTGGGGGCTCGAAGACG
ATCAGATACCGTCCTAGTCTCAACCATAAACGATGCCGACCAGGGATCGGCGGATGTTGC
TTATAGGACTCCGCCGGCACCTTATGAGAAATCAAAGTCTTTGGGTTCCGGGGGGAGTAT
GGTCGCAAGGCTGAAACTTAAAGGAATTGACGGAAGGGCACCACCAGGCGTGGAGCCTGC
GGCTTAATNTGANTNAACACGGGGAAACTTACCAGGTCCANACATAGCAAGGATTGACAG
ACTGAGAGCTCTTTCTTGATTCTATGGGTGGTGGTGCATGGCCGTTCTTAGTTGGTGNAN
CNATTTGTCTNGTNAATTCCNTTAACGAACGAGACCTCANCCTGCTAACTAGCTATGCGG
AGCCATCCCTCCNCAGCTAGCTTCTTAGAGGGNCTATCGCNGTTTAGGCGACNGAAGTTT
GANGCAATAACANGTCTGTGATGCCCTTAGNTGTTCTGGGCCGCACGCGCNNTACACTGA
TGTATTCAACGAGTATATAGCCTTGGCCGACAGGCCCNNGTAANCTTGGGAAATTTCATC
GTGATGGGGATAGATCATTGCAATTGTTGGTCTTCAACGAGGAATGCCTAGTAAGCGCGA
GTCATCAGCTCGCGTTGACTACGTCNCTGCCCTTTGTACACACCGCCCGTCGCTCCTACC
GATTGAATGGTCCGGTGAAGTGTTCGGATCGCGGCGACGGGGGCGGTTCGCCGCCCCCGA
CGTCGCGAGAAGTCCATTGAACCTTATCATTTAGAGGAAGGAGAAGTCGTAACAAGGTTT
CCGTAGNTGAACCNGNGGAAGGATCATTGTCGTGACCCTGACCANAACAGACCGTGCTCG
CGTCATCCAATCCTCCGACGATGGCATTGTTCGTCGTTCGGCCAATTCCTCGACCGCCTC
CACTNCTAGGAGNGGGGGCTNGNGGTAAAAGAACCCACGGNGCCGAAGGCGTCAAGGAAC
ACTNTGCCTAACCCGGGGNNATGGCTAGCTTGCTGGTCGTCCCCNGTGTTGCAAATATAT
TTAATCCACACGACTCTNGGCAACGGATATCTCGGCTCTCGCATCGATGAAGAACGTAGC
GAAATGCGATACCTGGTGTGAATTGCAGAATCCCGCGAACCATCGAGTCTTTGAACGCAA
GTTGCGCCCGAGGCCACTCGGCCGAGGGCACGCCTGCCTGGGCGTCACGCCAAAACACGC
TCCCAACCACCCTCTTCGGGAATTGGGATGCGGCATATGGTCCCTCGTCCTGCAAGGGGC
GGTGGGCCGAAGATCGGGCTGCCGGCGTACCGCGTCGGACACAGCGCATGGTGGGCGTTC
TCGCTTTATCAATGCAGTGCATCCGACGCGTAGACGGCATCATGGCCTCGAAACGACCCA
GCGAACGAAGTGCACGTCGCTTCGACCGCGACCCCAGGTCAGGCGGGACTACCCGCTGAG
TTTAAGCATATAAATAAGCGGAGGAGAAGAAACTTACAAGGATTCCCCTAGTAACGGCGA
GCGAACCGGGAACAGCCCAGCTTGAGAATCGGGCGGCTGTGCCGTCCGAATTGTAGTCTG
GAGAGGCGTCCTCAGCGACGGACCGGGCCCAAGTCCCCTGGAAAGGGGCGCCTGGGAGGG
TGAGAGCCCCGTCCGGCCCGGACCCTGTCGCCCCACGAGGCGCGGTCAACGAGTCGGGTT
GTTTGGGAATGCAGCCCAAATCGGGCGGTAGACTCCGTCCAAGGCTAAATACAGGCGAGA
GACCGATAGCGAACAAGTACCGCGAGGGAAAGATGAAAAGGACTTTGAAAAGAGAGTCAA
AGAGTGCTTGAAATTGCCGGGAGGGAAGCGGATGGGGGCCGGCGATGCGCCCCGGCCGTA
TGCGGAACGGCTCTTGCTGGTCCGCCGCTCGGCTCGGGGTGTGGACTGTTGTCGGCCGCG
TCGGCGGCCAAAGCCCGGGGGCCCTAGGTGCCTCCGGTTGCCGTCGTCGACACGGCCGGT
ACCCGCGCGCCGAAAGGCGTGTCCCTCGGGGCACTGCNCTGCAACGGCCTGCGGGCTCCC
CATCCGACCCGTCTTGAAACACGGACCAAGGAGTCTGACATGCGTGCGAGTCCACGGGTT
TTGAAACCTGGGATGCGCAAGGAAGCTGACGAGCGGGAGGCCCTCACGGGCCGCACCGCT
GGCCGACCCTGATCTTCTGTGAAGGGTTCGAGTTGGAGCACGCCTGTCGGGACCCGAAAG
ATGGTGAACTATGCCTGAGCGGGGCGAAGCCAGAGGAAACTCTGGTGGAGGCTCGAAGCG
ATACTGACGTGCAAATCGTTCGTCTGACTTGGGTATAGGGGCGAAAGACTAATCGAACCA
TCTAGTAGCTGGTTCCCTCCGAAGTTTCCCTCAGGATAGCTGGAGCCCATTACGAGTTCT
ATCAGGTAAAGCCAATGATTAGAGGCATTGGGGACGCAACGTCCTCGACCTATTCTCAAA
CTTTAAATAGGTAGGATGGCTCGGCTGCTTCGGTGAGCCGTGCCACGGAATCGGGTGCTC
CAAGTGGGCCATTTTTGGTAAGCAGAACTGGCGATGCGGGATGAACCGGAAGCCGGGTTA
CGGTGCCCAACTGCGCGCTAACCTAGAACCCACAAAGGGTGTTGGTCGATTAAGACAGCA
GGACGGTGGTCATGGAAGTCGAAATCCGCTAAGGAGTGTGTAACAACTCACCTGCCGAAT
CAACTAGCCCCGAAAATGGATGGCGCTGAAGCGCGCGACCCACACCCGGCCATCTGGGCG
AGCGCCATGCCCCGATGAGTAGGAGGGCGCGGCGGCCGCTGCAAAACCCGGGGCGCGAGC
CCGGGCGGAGCGGCCGTCGGTGCAGATCTTGGTGGTAGTAGCAAATATTCAAATGAGAAC
TTTGAAGGCCGAAGAGGAGAAAGGTTCCATGTGAACGGCACTTGCACATGGGTAAGCCGA
TCCTAAGGGACGGGGTAACCCCGGCAGATAGCGCGATCACGCGCATCCCCCGAAAGGGAA
TCGGGTTAAGATTTCCCGAGCCGGGATGTGGCGGTTGACGGCGACGTTAGGAAGTCCGGA
GACGCCGGCGGGGGCCTCGGGAAGAGTTATCTTTTCTGCTTAACGGCCTGCCAACCCTGG
AAACGGTTCAGCCGGAGGTAGGGTCCAGTGGCCGGAAGAGCACCGCACGTCGCGCGGTGT
CCGGTGCGCCCCCGGCGGCCCATGAAAATCCGGAGGACCGAGTACCGTTCACGCCCGGTC
GTACTCATAACCGCATCAGGTCTCCAAGGTGAACAGCCTCTGGCCAATGGAACAATGTAG
GCAAGGGAAGTCGGCAAAACGGATCCGTAACTTCGGGAAAAGGATTGGCTCTGAGGACTG
GGCTCGGGGGTCCCGGCCCCGAACCCGTCGGCTGTTGGCGGATTGCTCGAGCTGCTCACG
CGGCGAGAGCGGGTCGCCGCGTGCCGGCCGGGGGACGGACCGGGAATCGCCCCTTCGGGA
GCTTTCCCCGAGCATGAAACAGTCGACTCAGAACTGGTACGGACAAGGGGAATCCGACTG
TTTAATTAAAACAAAGCATTGCGATGGTCCTCGCGGATGCTGACGCAATGTGATTTCTGC
CCAGTGCTCTGAATGTCAAAGTGAAGAAATTCAACCAAGCGCGGGTAAACGGCGGGAGTA
ACTATGACTCTCTTAAGGTAGCCAAATGCCTCGTCATCTAATTAGTGACGCGCATGAATG
GATTAACGAGATTCCCACTGTCCCTGTCTACTATCCAGCGAAACCACAGCCAAGGGAACG
GGCTTGGCGGAATCAGCGGGGAAAGAAGACCCTGTTGAGCTTGACTCTAGTCCGACTTTG
TGAAATGACTTGAGAGGTGTAGGATAAGTGGGAGCCCTTACGGGCGCAAGTGAAATACCA
CTACTTTTAACGTTATTTTACTTATTCCGTGGGTCGGAAGCGGGGCATGTCCCCTCCTTT
TGGCTCCAAGGCCCGGTTTTATCGGGCCGATCCGGGCGGAAGACATTGTCAGGTGGGGAG
TTTGGCTGGGGCGGCACATCTGTTAAAAGATAACGCAGGTGTCCTAAGATGAGCTCAACG
AGAACAGAAATCTCGTGTGGAACAAAAGGGTAAAAGCTCGTTTGATTCTGATTTCCAGTA
CGAATACGAACCGTGAAAGCGTGGCCTATCGATCCTTTAGATCTTCGGAGTTTGAAGCTA
GAGGTGTCAGAAAAGTTACCACAGGGATAACTGGCTTGTGGCAGCCAAGCGTTCATAGCG
ACGTTGCTTTTTGATCCTTCGATGTCGGCTCTTCCTATCATTGTGAAGCAGAATTCACCA
AGTGTTGGATTGTTCACCCACCAATAGGGAACGTGAGCTGGGTTTAGACCGTCGTGAGAC
AGGTTAGTTTTACCCTACTGATGACAGTGTCGCGATAGTAATTCAACCTAGTACGAGAGG
AACCGTTGATTCACACAATTGGTCATCGCGCTTGGTTGAAAAGCCAGTGGCGCGAAGCTA
CCGTGTGCCGGATTATGACTGAACGCCTCTAAGTCAGAATCCAAGCTAGCATGCGACGCC
TGCGCCCGCCGCTCGCCCCGACCCACGTTAGGGGCGCTTGCGCCCCCAAGGGCCCGTGCC
ATGGGCTAAGTCGGTCCGGCCGATGTGCCGTGATCGGCCGCCTCGAAGCTCCCTTCCCAA
CGGGCGGTGGGCTGAATCCTTTGCAGACGACTTAAATACGCGACGGGGCATTGTAAGTGG
CAGAGTGGCCTTGCTGCCACGATCCACTGAGATCCAGCCCCATGTCGCACGGATTCGTCC
CTCCCCC
